# Supplementary material for: Fast diffusion of domesticated maize to temperate zones
Source: Sci Rep. 2017 May 18;7:2077. doi: 10.1038/s41598-017-02125-0 (PMC5437101; doi:10.1038/s41598-017-02125-0)
Supplement: Supplementary file 2 — Dataset 1 [file 41598_2017_2125_MOESM2_ESM.xls]

## Sheet: sample for DaDi
Sample	Population
HTH-17	NSS
LX9801	NSS
K12	NSS
GY386	NSS
238	NSS
BY807	NSS
SI446	NSS
BY4839	NSS
S22	NSS
MO113	NSS
BY4944	NSS
DAN3130	NSS
BY855	NSS
WH413	NSS
XI502	NSS
5237	NSS
JH59	NSS
W138	NSS
ZAC546	NSS
4F1	NSS
MO17	NSS
ZHI41	NSS
HYS	NSS
JI853	NSS
BS16	NSS
BY809	NSS
GY923	NSS
HZS	NSS
CHANG3	NSS
ZONG31	NSS
GEMS58	NSS
BY4960	NSS
BY813	NSS
BY804	NSS
LK11	NSS
GY462	NSS
JI846	NSS
JI842	NSS
JI63	NSS
GEMS56	NSS
GY1032	NSS
BZN	NSS
SY1039	NSS
GY798	NSS
IRF314	NSS
GY1007	NSS
7327	NSS
YU374	NSS
TIE7922	SS
ZH68	SS
LIAO5114	SS
YE8001	SS
YE478	SS
B73	SS
FCD0602	SS
ZHENG32	SS
ZHENG35	SS
U8112	SS
GEMS6	SS
GEMS13	SS
GEMS14	SS
GEMS17	SS
GEMS18	SS
GEMS21	SS
GEMS49	SS
GEMS50	SS
GEMS51	SS
GEMS55	SS
GEMS61	SS
GEMS62	SS
GEMS63	SS
GEMS64	SS
GEMS65	SS
GEMS66	SS
GEMS9	SS
XUN971	SS
GEMS16	SS
CIMBL145	SS
GEMS11	SS
GEMS20	SS
DAN360	SS
GEMS23	SS
CIMBL144	SS
J4112	SS
CIMBL133	TS
CIMBL5	TS
CIMBL11	TS
CML493	TS
CML479	TS
CML20	TS
CML139	TS
CML480	TS
CML165	TS
CIMBL12	TS
CML426	TS
CML304	TS
CML170	TS
CIMBL15	TS
CIMBL42	TS
CML496	TS
CML454	TS
CML121	TS
CIMBL124	TS
CIMBL119	TS
CML50	TS
CIMBL21	TS
CIMBL123	TS
CML32	TS
CML423	TS
CML360	TS
CML162	TS
CIMBL113	TS
CIMBL23	TS
CIMBL120	TS
CML115	TS
CML172	TS
CML122	TS
CML361	TS
CIMBL53	TS
CML470	TS
CIMBL68	TS
CIMBL82	TS
CIMBL121	TS
CIMBL25	TS
CML411	TS
CIMBL106	TS
CIMBL122	TS
CML298	TS
CIMBL19	TS
CIMBL81	TS
CIMBL22	TS
B11	TS
CIMBL69	TS
CML290	TS
SW92E114	TS
CML31	TS
CIMBL16	TS
CML69	TS
CIMBL18	TS
CIMBL70	TS
CIMBL108	TS
CML171	TS
CIMBL28	TS
CML486	TS
CML338	TS
CML163	TS
CIMBL46	TS
CIMBL157	TS
CIMBL140	TS
CIMBL127	TS

## Sheet: sample for MSMC
Sample	Population
1101	NSS
150-4	NSS
3335	NSS
5707	NSS
6	NSS
6M502	NSS
7327	NSS
82huangzao4	NSS
84-126-15-1	NSS
8982	NSS
92huang40	NSS
CAUMo17	NSS
D340	NSS
DF27	NSS
DH138	NSS
DM101B	NSS
F7584	NSS
GN4095	NSS
GY3	NSS
huo17	NSS
huotanghuang	NSS
J8606	NSS
ji846	NSS
LH128	NSS
LH51	NSS
LH54	NSS
LH57	NSS
LH59	NSS
LH60	NSS
LH61	NSS
M14	NSS
MBNA	NSS
Mo17	NSS
Mo17-chin	NSS
N138	NSS
PHG39	NSS
PHT22	NSS
PHT55	NSS
PHV78	NSS
PHW79	NSS
qiong51	NSS
S8326	NSS
Seagu1117	NSS
SG17	NSS
tian77	NSS
WIL900	NSS
XF197	NSS
XF223	NSS
XF77	NSS
xingK36	NSS
xinlun5-9	NSS
zi330	NSS
ZEAxppRCODIAAPEI-9	NSS
ZEAxppRCVDIAAPEI-2	NSS
ZEAxujRAHDIBAPE	NSS
ZEAxujRAQDIAAPE	NSS
282set_A682	NSS
282set_C103	NSS
282set_CML341	NSS
282set_Va59	NSS
german_Mo17	NSS
68122	TS
78599	TS
BKN019	TS
BKN031	TS
CML133	TS
CML192	TS
CML202	TS
CML312SR	TS
CML330	TS
CML479	TS
CML84	TS
dan599	TS
DH65232	TS
dupl-5003	TS
H16	TS
huangC	TS
M131-5	TS
shen135	TS
VL062784	TS
MAIdgiRAADIAAPEI-1	TS
MAIdgiRACDIAAPEI-3	TS
MAIdgiRAEDIAAPEI-4	TS
MAIdgiRAGDIAAPEI-5	TS
MAIdgiRAKDIAAPEI-9	TS
MAIdgiRARDIAAPEI-1	TS
MAIdgiRCCDIAAPEI-10	TS
ZEAhwcRAXDIAAPE	TS
ZEAxppRBXDIAAPEI-1	TS
ZEAxppRCBDIAAPEI-3	TS
ZEAxppRDQDIAAPEI-3	TS
ZEAxujRAJDIBAPE	TS
ZEAxujRAUDIAAPE	TS
ZEAxujRAVDIAAPE	TS
ZEAxujRBCDIBAPE	TS
282set_CML10	TS
282set_CML157Q	TS
282set_CML314	TS
282set_CML321	TS
282set_Tx303	TS
