# Supplementary material for: Fast diffusion of domesticated maize to temperate zones
Source: Sci Rep. 2017 May 18;7:2077. doi: 10.1038/s41598-017-02125-0 (PMC5437101; doi:10.1038/s41598-017-02125-0)
Supplement: Supplementary file 4 — Dataset 3 [file 41598_2017_2125_MOESM4_ESM.xlsx]

## Sheet: Sheet1
Index	TS	NSS	IBD(<=1cM)	IBD (1,5cM]	IBD.3 (5cM,10cM]	IBD (>10cM)	IBD sum
1	68_S37	207_238	9	47	13	15.8	84.8
2	68_S37	277_TIAN77	30	39.4	5.2	0	74.6
3	68_S37	315_ZONG31	16	20.4	21.1	15.8	73.3
4	69_CIMBL84	193_GY386	0	0	0	69.3	69.3
5	127_CIMBL106	265_ZAC546	0	0	0	69.3	69.3
6	135_CIMBL108	265_ZAC546	0	0	0	69.3	69.3
7	67_CIMBL109	265_ZAC546	0	0	0	69.3	69.3
8	68_S37	269_4F1	8	24.9	7	15.8	55.7
9	150_CML432	272_MO17	5	38.1	5.9	0	49
10	72_CML169	198_DAN340	3	2	0	43.3	48.3
11	68_S37	212_SI446	4	31.9	11.2	0	47.1
12	72_CML169	212_SI446	1	12	5.2	26.3	44.5
13	72_CML169	360_GEMS59	1	14	0	25.5	40.5
14	72_CML169	254_JH59	3	8	0	25.5	36.5
15	105_CML116	345_GEMS37	3	6	0	27	36
16	68_S37	175_ES40	9	26.8	0	0	35.8
17	105_CML116	348_GEMS41	2	6	0	27	35
18	72_CML169	209_IRF314	1	6	0	26.3	33.3
19	340_GEMS31	352_GEMS48	3	23.5	5.1	0	31.6
20	85_CML323	261_YE52106	0	4	0	27	31
21	68_S37	312_LK11	6	24.9	0	0	30.9
22	72_CML169	348_GEMS41	0	4	0	26.3	30.3
23	129_CIMBL90	247_XI502	2	2	0	25.5	29.5
24	150_CML432	242_DAN3130	6	23.4	0	0	29.4
25	72_CML169	343_GEMS35	0	3	0	26.3	29.3
26	34_CIMBL49	345_GEMS37	1	1.2	0	27	29.2
27	34_CIMBL49	348_GEMS41	0	2	0	27	29
28	105_CML116	351_GEMS46	5	12.6	11.2	0	28.8
29	72_CML169	217_BY4839	2	0	0	26.3	28.3
30	144_CIMBL48	171_CI7	1	0	0	27	28
31	109_CML415	185_GY462	1	0	0	27	28
32	109_CML415	217_BY4839	1	0	0	27	28
33	20_CIMBL54	314_WU109	1	0	0	27	28
34	301_SW92E114	314_WU109	1	0	0	27	28
35	133_CIMBL157	342_GEMS33	1	0	0	27	28
36	144_CIMBL48	348_GEMS41	1	0	0	27	28
37	105_CML116	171_CI7	0	0	0	27	27
38	34_CIMBL49	171_CI7	0	0	0	27	27
39	144_CIMBL48	221_S22	0	0	0	27	27
40	44_CIMBL152	286_JI63	0	0	0	27	27
41	109_CML415	294_GY923	0	0	0	27	27
42	144_CIMBL48	345_GEMS37	0	0	0	27	27
43	72_CML169	171_CI7	0	2	0	24.6	26.6
44	85_CML323	211_SY1035	1	0	0	25.5	26.5
45	85_CML323	231_JI842	0	0	0	25.5	25.5
46	68_S37	198_DAN340	6	17.1	0	0	23.1
47	341_GEMS32	190_K12	0	8	0	15	23
48	68_S37	294_GY923	1	13	8.2	0	22.2
49	150_CML432	178_HTH-17	5	17.1	0	0	22.1
50	118_CIMBL68	254_JH59	0	0	6.3	15	21.3
51	150_CML432	264_W138	6	15	0	0	21
52	150_CML432	254_JH59	3	12	5.9	0	20.9
53	68_S37	264_W138	5	15.3	0	0	20.3
54	105_CML116	212_SI446	3	17.1	0	0	20.1
55	39_CIMBL91	198_DAN340	1	6	0	13	20
56	105_CML116	209_IRF314	6	7.5	6	0	19.5
57	31_CML114	209_IRF314	4	15.1	0	0	19.1
58	107_CIMBL101	345_GEMS37	4	15	0	0	19
59	83_CML423	345_GEMS37	3	15.6	0	0	18.6
60	31_CML114	346_GEMS39	1	3.6	0	14	18.6
61	115_CIMBL151	263_BY4960	0	0	6.2	12	18.2
62	29_CML134	351_GEMS46	4	7.2	7	0	18.2
63	150_CML432	203_JI846	4	14.1	0	0	18.1
64	40_CML192	227_B114	3	0	0	15	18
65	39_CIMBL91	248_5237	1	2	0	15	18
66	27_CML130	351_GEMS46	3	0	0	15	18
67	129_CIMBL90	254_JH59	1	16.9	0	0	17.9
68	220_CA47	315_ZONG31	6	5.5	6.3	0	17.8
69	129_CIMBL90	342_GEMS33	2	7.6	8	0	17.6
70	105_CML116	242_DAN3130	1	16.5	0	0	17.5
71	100_CML327	212_SI446	1	16.2	0	0	17.2
72	29_CML134	212_SI446	4	13.1	0	0	17.1
73	341_GEMS32	352_GEMS48	1	16.1	0	0	17.1
74	134_CML298	192_Q1261	1	2	0	14	17
75	131_CIMBL47	198_DAN340	0	4	0	13	17
76	150_CML432	231_JI842	6	11	0	0	17
77	155_CIMBL69	345_GEMS37	6	11	0	0	17
78	39_CIMBL91	345_GEMS37	2	0	0	15	17
79	118_CIMBL68	346_GEMS39	2	0	0	15	17
80	105_CML116	188_RY713	6	10.9	0	0	16.9
81	100_CML327	175_ES40	1	0	0	15.8	16.8
82	72_CML169	247_XI502	2	14.7	0	0	16.7
83	72_CML169	244_303WX	4	12.5	0	0	16.5
84	154_CIMBL153	272_MO17	4	12.5	0	0	16.5
85	160_CML433	287_RY729	1	10.1	5.1	0	16.2
86	40_CML192	309_SY3073	2	9	5.2	0	16.2
87	39_CIMBL91	175_ES40	1	0	0	15	16
88	340_GEMS31	190_K12	1	0	0	15	16
89	118_CIMBL68	344_GEMS36	1	0	0	15	16
90	27_CML130	345_GEMS37	1	0	0	15	16
91	162_CML325	175_ES40	0	0	0	15.8	15.8
92	45_CIMBL89	349_GEMS42	2	7.2	6.3	0	15.5
93	68_S37	193_GY386	2	2	11.2	0	15.2
94	150_CML432	224_MO113	2	13.1	0	0	15.1
95	164_CIMBL83	201_ZB648	2	0	0	13	15
96	118_CIMBL68	342_GEMS33	0	0	0	15	15
97	131_CIMBL47	345_GEMS37	0	0	0	15	15
98	39_CIMBL91	346_GEMS39	0	0	0	15	15
99	118_CIMBL68	352_GEMS48	0	0	0	15	15
100	145_CIMBL59	262_LY042	1	2	0	11.4	14.4
101	150_CML432	179_YU374	2	12.3	0	0	14.3
102	105_CML116	244_303WX	1	8	5.2	0	14.2
103	105_CML116	178_HTH-17	1	0	0	13	14
104	105_CML116	181_LX9801	0	0	0	14	14
105	52_CML422	190_K12	0	0	0	14	14
106	132_CIMBL43	263_BY4960	2	0	0	12	14
107	132_CIMBL43	281_SY1032	2	0	0	12	14
108	90_CIMBL113	347_GEMS40	1	0	0	13	14
109	40_CML192	361_GEMS60	1	0	0	13	14
110	45_CIMBL89	242_DAN3130	2	5.5	6.3	0	13.8
111	129_CIMBL90	346_GEMS39	0	13.6	0	0	13.6
112	154_CIMBL153	264_W138	1	12.5	0	0	13.5
113	220_CA47	264_W138	1	12.3	0	0	13.3
114	40_CML192	273_ZHI41	1	2	0	10.3	13.3
115	40_CML192	98_CIMBL1	2	11.3	0	0	13.3
116	105_CML116	208_K14	1	12.2	0	0	13.2
117	68_S37	342_GEMS33	2	4	7.2	0	13.2
118	40_CML192	166_SI434	0	13	0	0	13
119	68_S37	185_GY462	4	9	0	0	13
120	3_CML191	98_CIMBL1	2	3	8	0	13
121	220_CA47	207_238	4	8.5	0	0	12.5
122	29_CML134	209_IRF314	5	7.5	0	0	12.5
123	45_CIMBL89	300_81162	3	9.5	0	0	12.5
124	31_CML114	188_RY713	4	8.4	0	0	12.4
125	162_CML325	286_JI63	2	5.1	5.3	0	12.4
126	150_CML432	190_K12	0	6.3	5.9	0	12.2
127	72_CML169	207_238	0	7	5.2	0	12.2
128	144_CIMBL48	272_MO17	2	4	6.1	0	12.1
129	115_CIMBL151	281_SY1032	0	0	0	12	12
130	72_CML169	351_GEMS46	5	7	0	0	12
131	105_CML116	98_CIMBL1	7	5	0	0	12
132	68_S37	248_5237	2	3.9	6	0	11.9
133	144_CIMBL48	187_B113	0	11.8	0	0	11.8
134	100_CML327	221_S22	1	10.8	0	0	11.8
135	68_S37	247_XI502	2	9.8	0	0	11.8
136	68_S37	303_YE515	4	7.8	0	0	11.8
137	150_CML432	209_IRF314	2	0	9.7	0	11.7
138	160_CML433	209_IRF314	0	11.6	0	0	11.6
139	162_CML325	209_IRF314	2	9.6	0	0	11.6
140	105_CML116	312_LK11	3	8.5	0	0	11.5
141	133_CIMBL157	308_CHANG3	0	0	0	11.4	11.4
142	45_CIMBL89	261_YE52106	0	5	6.3	0	11.3
143	142_CIMBL13	266_GY1032	2	3	6.3	0	11.3
144	45_CIMBL89	285_SY1128	2	3	6.3	0	11.3
145	68_S37	211_SY1035	3	0	8.2	0	11.2
146	39_CIMBL91	212_SI446	3	2	6.2	0	11.2
147	145_CIMBL59	222_7884-4HT	2	9.2	0	0	11.2
148	100_CML327	209_IRF314	3	8.1	0	0	11.1
149	29_CML134	264_W138	2	9.1	0	0	11.1
150	72_CML169	98_CIMBL1	1	2.1	8	0	11.1
151	142_CIMBL13	190_K12	1	2	8	0	11
152	100_CML327	198_DAN340	2	9	0	0	11
153	45_CIMBL89	215_7327	4	7	0	0	11
154	83_CML423	227_B114	3	8	0	0	11
155	100_CML327	244_303WX	4	7	0	0	11
156	341_GEMS32	277_TIAN77	4	7	0	0	11
157	100_CML327	295_GY1007	4	7	0	0	11
158	72_CML169	345_GEMS37	1	10	0	0	11
159	164_CIMBL83	360_GEMS59	3	8	0	0	11
160	150_CML432	358_GEMS56	1	4	5.9	0	10.9
161	81_CIMBL88	287_RY729	0	5.4	5.2	0	10.6
162	45_CIMBL89	345_GEMS37	1	3.2	6.3	0	10.5
163	162_CML325	227_B114	0	10.4	0	0	10.4
164	220_CA47	266_GY1032	0	5.2	5.2	0	10.4
165	105_CML116	269_4F1	5	5.4	0	0	10.4
166	105_CML116	360_GEMS59	2	8.4	0	0	10.4
167	105_CML116	207_238	3	1.3	6	0	10.3
168	150_CML432	269_4F1	1	9.3	0	0	10.3
169	40_CML192	193_GY386	3	2	5.2	0	10.2
170	100_CML327	211_SY1035	1	9.2	0	0	10.2
171	31_CML114	264_W138	2	3	5.2	0	10.2
172	51_CIMBL93	294_GY923	1	2	7.2	0	10.2
173	142_CIMBL13	361_GEMS60	1	9.2	0	0	10.2
174	156_CIMBL75	166_SI434	2	8.1	0	0	10.1
175	162_CML325	203_JI846	5	5.1	0	0	10.1
176	29_CML134	261_YE52106	2	8.1	0	0	10.1
177	81_CIMBL88	345_GEMS37	4	6.1	0	0	10.1
178	60_CIMBL156	124_647	0	10	0	0	10
179	40_CML192	188_RY713	1	9	0	0	10
180	29_CML134	208_K14	3	7	0	0	10
181	105_CML116	238_BY4944	1	3.8	5.2	0	10
182	140_CML189	250_ZHENG653	2	8	0	0	10
183	60_CIMBL156	262_LY042	0	2	8	0	10
184	160_CML433	281_SY1032	0	10	0	0	10
185	3_CML191	281_SY1032	3	7	0	0	10
186	100_CML327	287_RY729	6	4	0	0	10
187	150_CML432	292_BY809	0	10	0	0	10
188	131_CIMBL47	312_LK11	2	0	8	0	10
189	340_GEMS31	346_GEMS39	0	4	6	0	10
190	40_CML192	351_GEMS46	2	8	0	0	10

## Sheet: Sheet2
Index	TS	NSS	IBD(<=1cM)	IBD (1,5cM]	IBD.3 (5cM,10cM]	IBD (>10cM)	IBD sum
1	68_S37	207_238	9	47	13	15.8	84.8
2	68_S37	277_TIAN77	30	39.4	5.2	0	74.6
3	68_S37	315_ZONG31	16	20.4	21.1	15.8	73.3
4	69_CIMBL84	193_GY386	0	0	0	69.3	69.3
5	127_CIMBL106	265_ZAC546	0	0	0	69.3	69.3
6	135_CIMBL108	265_ZAC546	0	0	0	69.3	69.3
7	67_CIMBL109	265_ZAC546	0	0	0	69.3	69.3
8	68_S37	269_4F1	8	24.9	7	15.8	55.7
9	150_CML432	272_MO17	5	38.1	5.9	0	49
10	72_CML169	198_DAN340	3	2	0	43.3	48.3
11	68_S37	212_SI446	4	31.9	11.2	0	47.1
12	72_CML169	212_SI446	1	12	5.2	26.3	44.5
13	72_CML169	360_GEMS59	1	14	0	25.5	40.5
14	72_CML169	254_JH59	3	8	0	25.5	36.5
15	105_CML116	345_GEMS37	3	6	0	27	36
16	68_S37	175_ES40	9	26.8	0	0	35.8
17	105_CML116	348_GEMS41	2	6	0	27	35
18	72_CML169	209_IRF314	1	6	0	26.3	33.3
19	340_GEMS31	352_GEMS48	3	23.5	5.1	0	31.6
20	85_CML323	261_YE52106	0	4	0	27	31
21	68_S37	312_LK11	6	24.9	0	0	30.9
22	72_CML169	348_GEMS41	0	4	0	26.3	30.3
23	129_CIMBL90	247_XI502	2	2	0	25.5	29.5
24	150_CML432	242_DAN3130	6	23.4	0	0	29.4
25	72_CML169	343_GEMS35	0	3	0	26.3	29.3
26	34_CIMBL49	345_GEMS37	1	1.2	0	27	29.2
27	34_CIMBL49	348_GEMS41	0	2	0	27	29
28	105_CML116	351_GEMS46	5	12.6	11.2	0	28.8
29	72_CML169	217_BY4839	2	0	0	26.3	28.3
30	144_CIMBL48	171_CI7	1	0	0	27	28
31	109_CML415	185_GY462	1	0	0	27	28
32	109_CML415	217_BY4839	1	0	0	27	28
33	20_CIMBL54	314_WU109	1	0	0	27	28
34	301_SW92E114	314_WU109	1	0	0	27	28
35	133_CIMBL157	342_GEMS33	1	0	0	27	28
36	144_CIMBL48	348_GEMS41	1	0	0	27	28
37	105_CML116	171_CI7	0	0	0	27	27
38	34_CIMBL49	171_CI7	0	0	0	27	27
39	144_CIMBL48	221_S22	0	0	0	27	27
40	44_CIMBL152	286_JI63	0	0	0	27	27
41	109_CML415	294_GY923	0	0	0	27	27
42	144_CIMBL48	345_GEMS37	0	0	0	27	27
43	72_CML169	171_CI7	0	2	0	24.6	26.6
44	85_CML323	211_SY1035	1	0	0	25.5	26.5
45	85_CML323	231_JI842	0	0	0	25.5	25.5
46	68_S37	198_DAN340	6	17.1	0	0	23.1
47	341_GEMS32	190_K12	0	8	0	15	23
48	68_S37	294_GY923	1	13	8.2	0	22.2
49	150_CML432	178_HTH-17	5	17.1	0	0	22.1
50	118_CIMBL68	254_JH59	0	0	6.3	15	21.3
51	150_CML432	264_W138	6	15	0	0	21
52	150_CML432	254_JH59	3	12	5.9	0	20.9
53	68_S37	264_W138	5	15.3	0	0	20.3
54	105_CML116	212_SI446	3	17.1	0	0	20.1
55	39_CIMBL91	198_DAN340	1	6	0	13	20
56	105_CML116	209_IRF314	6	7.5	6	0	19.5
57	31_CML114	209_IRF314	4	15.1	0	0	19.1
58	107_CIMBL101	345_GEMS37	4	15	0	0	19
59	83_CML423	345_GEMS37	3	15.6	0	0	18.6
60	31_CML114	346_GEMS39	1	3.6	0	14	18.6
61	115_CIMBL151	263_BY4960	0	0	6.2	12	18.2
62	29_CML134	351_GEMS46	4	7.2	7	0	18.2
63	150_CML432	203_JI846	4	14.1	0	0	18.1
64	40_CML192	227_B114	3	0	0	15	18
65	39_CIMBL91	248_5237	1	2	0	15	18
66	27_CML130	351_GEMS46	3	0	0	15	18
67	129_CIMBL90	254_JH59	1	16.9	0	0	17.9
68	220_CA47	315_ZONG31	6	5.5	6.3	0	17.8
69	129_CIMBL90	342_GEMS33	2	7.6	8	0	17.6
70	105_CML116	242_DAN3130	1	16.5	0	0	17.5
71	100_CML327	212_SI446	1	16.2	0	0	17.2
72	29_CML134	212_SI446	4	13.1	0	0	17.1
73	341_GEMS32	352_GEMS48	1	16.1	0	0	17.1
74	134_CML298	192_Q1261	1	2	0	14	17
75	131_CIMBL47	198_DAN340	0	4	0	13	17
76	150_CML432	231_JI842	6	11	0	0	17
77	155_CIMBL69	345_GEMS37	6	11	0	0	17
78	39_CIMBL91	345_GEMS37	2	0	0	15	17
79	118_CIMBL68	346_GEMS39	2	0	0	15	17
80	105_CML116	188_RY713	6	10.9	0	0	16.9
81	100_CML327	175_ES40	1	0	0	15.8	16.8
82	72_CML169	247_XI502	2	14.7	0	0	16.7
83	72_CML169	244_303WX	4	12.5	0	0	16.5
84	154_CIMBL153	272_MO17	4	12.5	0	0	16.5
85	160_CML433	287_RY729	1	10.1	5.1	0	16.2
86	40_CML192	309_SY3073	2	9	5.2	0	16.2
87	39_CIMBL91	175_ES40	1	0	0	15	16
88	340_GEMS31	190_K12	1	0	0	15	16
89	118_CIMBL68	344_GEMS36	1	0	0	15	16
90	27_CML130	345_GEMS37	1	0	0	15	16
91	162_CML325	175_ES40	0	0	0	15.8	15.8
92	45_CIMBL89	349_GEMS42	2	7.2	6.3	0	15.5
93	68_S37	193_GY386	2	2	11.2	0	15.2
94	150_CML432	224_MO113	2	13.1	0	0	15.1
95	164_CIMBL83	201_ZB648	2	0	0	13	15
96	118_CIMBL68	342_GEMS33	0	0	0	15	15
97	131_CIMBL47	345_GEMS37	0	0	0	15	15
98	39_CIMBL91	346_GEMS39	0	0	0	15	15
99	118_CIMBL68	352_GEMS48	0	0	0	15	15
100	145_CIMBL59	262_LY042	1	2	0	11.4	14.4
101	150_CML432	179_YU374	2	12.3	0	0	14.3
102	105_CML116	244_303WX	1	8	5.2	0	14.2
103	105_CML116	178_HTH-17	1	0	0	13	14
104	105_CML116	181_LX9801	0	0	0	14	14
105	52_CML422	190_K12	0	0	0	14	14
106	132_CIMBL43	263_BY4960	2	0	0	12	14
107	132_CIMBL43	281_SY1032	2	0	0	12	14
108	90_CIMBL113	347_GEMS40	1	0	0	13	14
109	40_CML192	361_GEMS60	1	0	0	13	14
110	45_CIMBL89	242_DAN3130	2	5.5	6.3	0	13.8
111	129_CIMBL90	346_GEMS39	0	13.6	0	0	13.6
112	154_CIMBL153	264_W138	1	12.5	0	0	13.5
113	220_CA47	264_W138	1	12.3	0	0	13.3
114	40_CML192	273_ZHI41	1	2	0	10.3	13.3
115	40_CML192	98_CIMBL1	2	11.3	0	0	13.3
116	105_CML116	208_K14	1	12.2	0	0	13.2
117	68_S37	342_GEMS33	2	4	7.2	0	13.2
118	40_CML192	166_SI434	0	13	0	0	13
119	68_S37	185_GY462	4	9	0	0	13
120	3_CML191	98_CIMBL1	2	3	8	0	13
121	220_CA47	207_238	4	8.5	0	0	12.5
122	29_CML134	209_IRF314	5	7.5	0	0	12.5
123	45_CIMBL89	300_81162	3	9.5	0	0	12.5
124	31_CML114	188_RY713	4	8.4	0	0	12.4
125	162_CML325	286_JI63	2	5.1	5.3	0	12.4
126	150_CML432	190_K12	0	6.3	5.9	0	12.2
127	72_CML169	207_238	0	7	5.2	0	12.2
128	144_CIMBL48	272_MO17	2	4	6.1	0	12.1
129	115_CIMBL151	281_SY1032	0	0	0	12	12
130	72_CML169	351_GEMS46	5	7	0	0	12
131	105_CML116	98_CIMBL1	7	5	0	0	12
132	68_S37	248_5237	2	3.9	6	0	11.9
133	144_CIMBL48	187_B113	0	11.8	0	0	11.8
134	100_CML327	221_S22	1	10.8	0	0	11.8
135	68_S37	247_XI502	2	9.8	0	0	11.8
136	68_S37	303_YE515	4	7.8	0	0	11.8
137	150_CML432	209_IRF314	2	0	9.7	0	11.7
138	160_CML433	209_IRF314	0	11.6	0	0	11.6
139	162_CML325	209_IRF314	2	9.6	0	0	11.6
140	105_CML116	312_LK11	3	8.5	0	0	11.5
141	133_CIMBL157	308_CHANG3	0	0	0	11.4	11.4
142	45_CIMBL89	261_YE52106	0	5	6.3	0	11.3
143	142_CIMBL13	266_GY1032	2	3	6.3	0	11.3
144	45_CIMBL89	285_SY1128	2	3	6.3	0	11.3
145	68_S37	211_SY1035	3	0	8.2	0	11.2
146	39_CIMBL91	212_SI446	3	2	6.2	0	11.2
147	145_CIMBL59	222_7884-4HT	2	9.2	0	0	11.2
148	100_CML327	209_IRF314	3	8.1	0	0	11.1
149	29_CML134	264_W138	2	9.1	0	0	11.1
150	72_CML169	98_CIMBL1	1	2.1	8	0	11.1
151	142_CIMBL13	190_K12	1	2	8	0	11
152	100_CML327	198_DAN340	2	9	0	0	11
153	45_CIMBL89	215_7327	4	7	0	0	11
154	83_CML423	227_B114	3	8	0	0	11
155	100_CML327	244_303WX	4	7	0	0	11
156	341_GEMS32	277_TIAN77	4	7	0	0	11
157	100_CML327	295_GY1007	4	7	0	0	11
158	72_CML169	345_GEMS37	1	10	0	0	11
159	164_CIMBL83	360_GEMS59	3	8	0	0	11
160	150_CML432	358_GEMS56	1	4	5.9	0	10.9
161	81_CIMBL88	287_RY729	0	5.4	5.2	0	10.6
162	45_CIMBL89	345_GEMS37	1	3.2	6.3	0	10.5
163	162_CML325	227_B114	0	10.4	0	0	10.4
164	220_CA47	266_GY1032	0	5.2	5.2	0	10.4
165	105_CML116	269_4F1	5	5.4	0	0	10.4
166	105_CML116	360_GEMS59	2	8.4	0	0	10.4
167	105_CML116	207_238	3	1.3	6	0	10.3
168	150_CML432	269_4F1	1	9.3	0	0	10.3
169	40_CML192	193_GY386	3	2	5.2	0	10.2
170	100_CML327	211_SY1035	1	9.2	0	0	10.2
171	31_CML114	264_W138	2	3	5.2	0	10.2
172	51_CIMBL93	294_GY923	1	2	7.2	0	10.2
173	142_CIMBL13	361_GEMS60	1	9.2	0	0	10.2
174	156_CIMBL75	166_SI434	2	8.1	0	0	10.1
175	162_CML325	203_JI846	5	5.1	0	0	10.1
176	29_CML134	261_YE52106	2	8.1	0	0	10.1
177	81_CIMBL88	345_GEMS37	4	6.1	0	0	10.1
178	60_CIMBL156	124_647	0	10	0	0	10
179	40_CML192	188_RY713	1	9	0	0	10
180	29_CML134	208_K14	3	7	0	0	10
181	105_CML116	238_BY4944	1	3.8	5.2	0	10
182	140_CML189	250_ZHENG653	2	8	0	0	10
183	60_CIMBL156	262_LY042	0	2	8	0	10
184	160_CML433	281_SY1032	0	10	0	0	10
185	3_CML191	281_SY1032	3	7	0	0	10
186	100_CML327	287_RY729	6	4	0	0	10
187	150_CML432	292_BY809	0	10	0	0	10
188	131_CIMBL47	312_LK11	2	0	8	0	10
189	340_GEMS31	346_GEMS39	0	4	6	0	10
190	40_CML192	351_GEMS46	2	8	0	0	10
