# Supplementary material for: Fast diffusion of domesticated maize to temperate zones
Source: Sci Rep. 2017 May 18;7:2077. doi: 10.1038/s41598-017-02125-0 (PMC5437101; doi:10.1038/s41598-017-02125-0)
Supplement: Supplementary file 5 — Dataset 4 [file 41598_2017_2125_MOESM5_ESM.xls]

## Sheet: Sheet1
Gene ID	Chr	Start	End	GO slim annotation	Pfam domain predicted
GRMZM2G461139	3	184605266	184606735		COPIIcoated_ERV;
GRMZM2G068151	3	184627307	184630881	protein serine/threonine kinase activity; protein amino acid phosphorylation; ATP binding;protein kinase activity;	Pkinase_Tyr;
AC204009.3_FG009	3	184631674	184632285
GRMZM2G145753	3	184671622	184675445	protein amino acid phosphorylation; protein kinase activity; protein serine/threonine kinase activity; protein binding; plasma membrane;ATP binding;	Pfam-B_5929;Pfam-B_2673; LRRNT_2;Pfam-B_2910; Pfam-B_11516;LRR_8; Pfam-B_3458;Pkinase; LRR_1;Pfam-B_12106;
AC204009.3_FG004	3	184675786	184675992
AC204009.3_FG007	3	184770435	184770665
GRMZM2G059353	3	184810195	184815132	serine-type endopeptidase activity; proteolysis;	Tmemb_14;
GRMZM2G059562	3	184816891	184818185	transcription factor activity; sequence-specific DNA binding; regulation of transcription,DNA-dependent;	WRKY;
GRMZM2G158328	3	184849632	184852523	sequence-specific DNA binding; G-protein coupled receptor activity; DNA repair;transcription factor activity; integral to membrane;regulation of transcription,DNA-dependent; G-protein coupled receptor protein signaling pathway; single-stranded DNA binding;ATP binding;	WRKY;
GRMZM2G065290	3	184932051	184941349	transcription factor activity; sequence-specific DNA binding; regulation of transcription,DNA-dependent;	WRKY;
GRMZM2G382382	3	185026138	185028454
GRMZM2G382350	3	185029884	185034399	transcription factor activity; sequence-specific DNA binding; regulation of transcription,DNA-dependent;	WRKY;
GRMZM2G098078	3	185228989	185238095	protein serine/threonine kinase activity; protein amino acid phosphorylation; binding;ATP binding;	Pfam-B_1273;Pkinase;Pfam-B_12791;
GRMZM2G098042	3	185246562	185259629	ice binding;homoiothermy; response to freezing;
GRMZM2G399433	3	185268618	185273288		DUF3133;Pfam-B_10214;PPR_3;PPR;DYW_deaminase;Pfam-B_293;Pfam-B_4526;
GRMZM2G165511	3	185306161	185310608	small conjugating protein ligase activity; post-translational protein modification; regulation of protein metabolic process;	UQ_con;Pfam-B_4567;
GRMZM2G465771	3	185311868	185315829	protein serine/threonine kinase activity; protein amino acid phosphorylation; protein binding;ATP binding; protein kinase activity;	Pfam-B_2673;LRRNT_2; Pfam-B_2910;Pfam-B_11516; Pfam-B_3458;Pkinase; Pfam-B_1542;LRR_1;LRR_4;
GRMZM5G876137	3	185317633	185318054
GRMZM2G388329	3	185324370	185325089	protein transporter activity; type II protein secretion system complex; protein secretion by the type II secretion system;
AC209454.3_FG001	3	185394260	185395879		Pfam-B_615;
GRMZM2G426150	3	185397857	185398530
GRMZM2G069201	3	185425080	185433262	protein amino acid phosphorylation; membrane;protein serine/threonine kinase activity; extracellular region;pathogenesis; protein binding;protein kinase activity; plasma membrane;ATP binding;chloroplast;	Pkinase_Tyr; Pfam-B_2673; LRRNT_2;Pfam-B_2910; Pfam-B_1545;Pfam-B_3458; LRR_1;Pfam-B_1569;Pfam-B_12106;
GRMZM2G069274	3	185433697	185437550	transcription factor activity; sequence-specific DNA binding; regulation of transcription,DNA-dependent;	Homeobox;
GRMZM2G369149	3	185441913	185446214	catalytic activity; tryptophan metabolic process; metabolic process;tryptophan synthase activity;	Trp_syntA;
GRMZM2G702045	3	185501660	185503828		DEAD;
GRMZM5G891187	3	185550479	185552492	membrane;	EamA;Pfam-B_4004;
GRMZM5G865573	3	185558983	185559985
GRMZM5G893519	3	185560718	185561912
GRMZM5G823498	3	185561952	185562302
GRMZM5G856633	3	185562859	185565445		NADHdh;
GRMZM5G899073	3	185565491	185565841	ribosome;intracellular; structural constituent of ribosome; RNA binding;nucleic acid binding; mitochondrial small ribosomal subunit;translation;	Ribosomal_S13;
GRMZM5G873653	3	185567778	185568105
GRMZM5G826875	3	185571681	185573543		Pfam-B_16905;
GRMZM5G895609	3	185574651	185575920
GRMZM5G866320	3	185576302	185576927
GRMZM5G857681	3	185576950	185577309
GRMZM5G845977	3	185577308	185577607
GRMZM5G878648	3	185577428	185577871
GRMZM5G812361	3	185578814	185579155
GRMZM5G883654	3	185580657	185581097
GRMZM5G896153	3	185585387	185586226	proton-transporting ATP synthase complex,coupling factor F(o); ATP synthesis coupled proton transport; hydrogen ion transporting ATP synthase activity,rotational mechanism; mitochondrial proton-transporting ATP synthase complex,coupling factor F(o);mitochondrion; hydrogen transport;proton-transporting ATPase activity,rotational mechanism; mitochondrial ATP synthesis coupled proton transport; prot…	ATP-synt_C;
GRMZM5G847474	3	185586817	185587137
GRMZM5G802803	3	185589837	185590154
GRMZM5G887080	3	185591669	185593228
GRMZM5G833366	3	185595779	185596982
GRMZM5G846140	3	185680297	185687428	RNA binding;	KH_1;Pfam-B_16452;Pfam-B_3337;
GRMZM2G350410	3	185750781	185753932		PPR;PPR_2;PPR_3;
GRMZM2G350399	3	185752621	185754194
GRMZM2G050089	3	185756292	185761091	integral to membrane;transmembrane transport;	Mem_trans;
GRMZM2G050043	3	185764169	185767672		Rep_fac-A_C;
GRMZM2G003584	3	185794582	185795630
GRMZM2G484087	3	185796290	185796795
GRMZM2G003385	3	185834707	185839417	cytoplasm;metal ion binding; cytosol;manganese ion binding; apoplast;catalytic activity; mitochondrial envelope; response to cold;metabolic process; plasma membrane;response to cadmium ion; phosphoglycerate mutase activity; glucose catabolic process;chloroplast;	Metalloenzyme;iPGM_N;
GRMZM2G344630	3	185932047	185933025	type I hypersensitivity;	Tub_2;
GRMZM2G021589	3	185967825	185972557	integral to membrane;	TRAM_LAG1_CLN8;
GRMZM2G021881	3	185973338	185976888		DUF607;
GRMZM2G157929	3	186042590	186045114	transport;nucleoside transmembrane transporter activity; membrane;copper ion binding; oxidation reduction;oxidoreductase activity;	Cu-oxidase_3;Cu-oxidase;Cu-oxidase_2;
GRMZM2G157950	3	186043034	186044470
GRMZM2G157922	3	186045672	186060991
GRMZM2G577191	3	186046800	186060549	protein amino acid phosphorylation; protein binding;protein serine/threonine kinase activity; zinc ion binding;nucleic acid binding; protein kinase activity;ATP binding;	Pfam-B_2673;LRRNT_2; Pfam-B_2910;Pfam-B_819; Pfam-B_1545;Pfam-B_3458; Pkinase;Pfam-B_1542;Pfam-B_12106;
AC193379.3_FG001	3	186061860	186069832	protein serine/threonine kinase activity; protein amino acid phosphorylation; ATP binding;protein kinase activity;	Pfam-B_2673;LRRNT_2; Pfam-B_2910;Pkinase_Tyr; Pfam-B_3458;Pfam-B_12106;
GRMZM2G457424	3	186069536	186071040
GRMZM2G369394	3	186139727	186141473		FH2;
GRMZM2G070126	3	186143995	186166034	binding;	Pfam-B_10636;
GRMZM5G836025	3	186164430	186164744
GRMZM2G009849	3	186172423	186192188	binding;	Pfam-B_16141;Pfam-B_9983;Pfam-B_13680;
GRMZM2G312201	3	186198585	186207556	regulation of transcription,DNA-dependent; DNA binding;	PPR;Pfam-B_10214;PPR_2; NAM;Pfam-B_293;Pfam-B_18625;
GRMZM2G312244	3	186210053	186213894	zinc ion binding;intracellular;	zf-RanBP;
GRMZM2G010447	3	186215234	186216710
GRMZM2G133189	3	186228993	186230526
GRMZM2G133213	3	186233588	186237469	cytochrome-b5 reductase activity; endoplasmic reticulum;electron transport chain; plasma membrane;plant-type cell wall; oxidation reduction;oxidoreductase activity;	FAD_binding_6;NAD_binding_1;
GRMZM5G853183	3	186238373	186238713		Actin;
GRMZM5G844448	3	186253042	186253470		Sugar_tr;
GRMZM2G133353	3	186264835	186266450		RNA_pol;
GRMZM2G133359	3	186271728	186274997	regulation of hydrogen peroxide metabolic process; catalytic activity; cysteine biosynthetic process from serine; pyridoxal phosphate binding; metabolic process;photosynthesis;chloroplast;	PALP;
GRMZM2G155285	3	186375449	186380919
GRMZM2G456064	3	186377020	186378082
GRMZM2G155321	3	186381444	186384778
GRMZM2G155397	3	186385484	186388231
GRMZM2G456109	3	186390421	186391968
GRMZM2G456114	3	186390463	186394984		PPR;Pfam-B_4526;PPR_2; Pfam-B_10214;DYW_deaminase;
GRMZM5G885529	3	186395968	186400232		NUFIP1;
GRMZM2G054821	3	186432245	186438622	regulation of ARF GTPase activity; ARF GTPase activator activity;zinc ion binding;	ArfGap;
GRMZM2G069024	3	186485213	186489169	carbohydrate metabolic process; hydrolase activity,hydrolyzing O-glycosyl compounds;	Glyco_hydro_1;
GRMZM2G552175	3	186535293	186535635
AC202009.4_FG003	3	186544545	186544760
GRMZM2G117022	3	186563277	186568622		EAP30;
GRMZM2G357399	3	186575904	186579152	copper ion binding;vacuole;intracellular protein transport;membrane;intracellular;response to cadmium ion;plasma membrane;protein transport;small GTPase mediated signal transduction;GTP binding;	Arf;
AC196981.2_FG004	3	186582777	186583016
AC196981.2_FG005	3	186589195	186589434
GRMZM2G043115	3	186619535	186622144	carbohydrate binding;	DUF2012;
GRMZM2G343651	3	186623060	186623907
GRMZM2G451031	3	186723034	186725961	transcription factor activity; regulation of transcription,DNA-dependent;DNA binding;	AP2;Pfam-B_7552;
GRMZM2G451048	3	186725120	186726298
GRMZM2G159134	3	186747683	186752601	sequence-specific DNA binding; transcription factor activity; nucleus;regulation of transcription,DNA-dependent; DNA binding;protein dimerization activity;
GRMZM2G460860	3	186781963	186783499	chloroplast envelope; nucleus;regulation of transcription,DNA-dependent; DNA binding;ligand-dependent nuclear receptor activity;chloroplast;	Pfam-B_6829;DUF3411;
GRMZM2G460866	3	186785529	186786078	catalytic activity;	HIT;Pfam-B_268;
GRMZM5G887696	3	186785590	186786351
GRMZM2G092474	3	186793464	186794596	defense response to fungus,incompatible interaction; response to salt stress;	Thaumatin;
AC194296.3_FG001	3	186799240	186804920		RNA_pol_Rpb1_2;Sec5;
GRMZM2G024806	3	186828308	186830548		Pfam-B_298;
GRMZM2G321276	3	186837277	186840148		NARP1;
GRMZM2G024992	3	186841172	186846668		Pfam-B_5453;
GRMZM2G069511	3	186926155	186927979		LEA_2;
GRMZM2G069455	3	186928916	186933600
GRMZM2G139688	3	187002242	187006264	DNA binding;	Myb_DNA-binding;
GRMZM2G437557	3	187005672	187005934
GRMZM2G139691	3	187021027	187026350	membrane;	Exostosin;
GRMZM2G139710	3	187028837	187033469	histone-lysine N-methyltransferase activity; nucleus;zinc ion binding;signal transducer activity; multicellular organismal development; chromatin modification;	SET;SAD_SRA;Pre-SET;
GRMZM2G702049	3	187043690	187043959		PPR_1;
GRMZM2G144936	3	187045535	187046653		Pfam-B_759;
GRMZM2G445100	3	187048471	187054448	proteolysis involved in cellular protein catabolic process; endopeptidase activity;proteasome core complex;vacuole; proteasome core complex,alpha-subunit complex;nucleus; threonine-type endopeptidase activity;apoplast;response to cold; ubiquitin-dependent protein catabolic process;plasma membrane; response to cadmium ion;proteasome complex;	Proteasome_A_N;Proteasome;
GRMZM2G445120	3	187064210	187065641		RF-1;
GRMZM2G145058	3	187085566	187089136
GRMZM2G107417	3	187099375	187101946		DUF3593;
GRMZM2G406600	3	187104555	187106570		DUF4371;
GRMZM2G036099	3	187164672	187172383	calcium ion binding;
GRMZM2G502376	3	187169005	187169676
GRMZM2G035820	3	187172511	187177190	ribonuclease III activity; RNA binding;RNA processing;
GRMZM2G035709	3	187212018	187215667	glycerol-3-phosphate dehydrogenase complex;potassium ion transport; cation transmembrane transporter activity;glycerol-3-phosphate dehydrogenase activity;glycerol-3-phosphate metabolic process;oxidation reduction;oxidoreductase activity;	DAO;
GRMZM2G050497	3	187217468	187218783
GRMZM2G349100	3	187221566	187222665
GRMZM5G815009	3	187221567	187226520	protein binding;	LRR_4;LRRNT_2;Pfam-B_2910;Pfam-B_11516;Pfam-B_1545;Pfam-B_2673;LRR_1;Pfam-B_12106;
GRMZM2G167276	3	187261337	187263649	cytoplasm;protein amino acid phosphorylation; phosphorylase kinase complex; glycogen biosynthetic process;plasma membrane;phosphorylase kinase activity; protein serine/threonine kinase activity; calcium ion binding;protein kinase activity; ATP binding;calmodulin binding;	Pkinase;EF-hand_7;
GRMZM2G167308	3	187268045	187272932	oxidation reduction;oxidoreductase activity;	Aldo_ket_red;
GRMZM2G019907	3	187291113	187335873	sequence-specific DNA binding; transcription factor activity;nucleus;regulation of transcription,DNA-dependent; DNA binding;protein dimerization activity;	DOG1;
AC202564.3_FG001	3	187332924	187333127
GRMZM2G020002	3	187336087	187340155	hydrolase activity; hydrolase activity,acting on carbon-nitrogen (but not peptide) bonds; endomembrane system;cellular response to nitrogen levels; uracil catabolic process;	Amidohydro_4;Pfam-B_1265;
GRMZM2G322331	3	187340359	187342662
GRMZM2G071645	3	187389959	187393814		Las1;Pfam-B_16875;
GRMZM2G071680	3	187398331	187412941
GRMZM2G071702	3	187428095	187428811
AC202564.3_FG006	3	187429742	187430179
GRMZM2G071705	3	187432419	187435419	ribosome;intracellular; structural constituent of ribosome; ice binding;homoiothermy; response to freezing;translation;	Pfam-B_6657;F-box; Pfam-B_649;Pfam-B_6929;
GRMZM2G071739	3	187437516	187440616	integral to membrane; G-protein coupled receptor protein signaling pathway;	Rhomboid; UBA;
GRMZM2G071790	3	187441065	187445356	cytoplasm;protein polymerization; microtubule-based process; GTPase activity;integral to membrane; microtubule-based movement;structural molecule activity; protein complex;serine-type peptidase activity; microtubule;GTP binding;	Tubulin; Tubulin_C; Pfam-B_81;
GRMZM5G857152	3	187441701	187441943
GRMZM2G072837	3	187445648	187447676		IQ;Pfam-B_10219;
GRMZM2G072853	3	187451095	187471591	plasma membrane;oxidation reduction;peroxidase activity; heme binding; response to oxidative stress;	Pfam-B_18076;
GRMZM2G072904	3	187453109	187453730
GRMZM2G073003	3	187473880	187477247	cytoplasm;nucleus;response to gamma radiation; cell cycle;regulation of cell growth;	Cyclin_C;Cyclin_N;
GRMZM2G073376	3	187477702	187481098	transferase activity,transferring hexosyl groups; metabolic process;	Pfam-B_16807;Pfam-B_2051; Pfam-B_19993;Pfam-B_19876; Pfam-B_9671;Pfam-B_1111;UDPGT;
GRMZM2G004858	3	187482912	187486948	transferase activity,transferring hexosyl groups; metabolic process;	Pfam-B_19876;Pfam-B_1111; UDPGT;Pfam-B_19993;
GRMZM2G483941	3	187483870	187484339
GRMZM2G101617	3	187532722	187534294	thylakoid;chloroplast stroma; chloroplast thylakoid lumen; thylakoid lumen;chloroplast;	PsbP;
GRMZM2G402092	3	187533213	187535807	chloroplast thylakoid membrane;	DUF3007;
GRMZM2G402159	3	187534441	187535293
GRMZM2G042492	3	187602497	187604635	ribosome;nucleus; DNA binding;intracellular; structural constituent of ribosome; regulation of transcription,DNA-dependent; ice binding;homoiothermy;response to freezing;translation; ligand-dependent nuclear receptor activity;	Ribosomal_L34;
GRMZM2G042364	3	187609671	187611938	membrane;	EamA;Pfam-B_3320;
GRMZM2G438586	3	187704516	187705128		Pfam-B_116;
GRMZM2G138074	3	187710605	187713565	monooxygenase activity; oxidation reduction; iron ion binding; heme binding; electron carrier activity;	p450;
GRMZM2G438583	3	187711990	187713287
GRMZM2G438551	3	187713907	187720118	cellular response to heat; response to wounding; cellular response to cold; plasma membrane;cysteine-type endopeptidase inhibitor activity; cellular response to water deprivation;	Cystatin;
GRMZM5G858738	3	187713986	187719521
GRMZM2G137942	3	187722520	187728289	adenosylmethionine decarboxylase activity; spermidine biosynthetic process;	SAM_decarbox;
GRMZM2G130558	3	187743514	187746272		Pfam-B_14575;TPT;Pfam-B_11929;
GRMZM2G431279	3	187743734	187744827
GRMZM5G859099	3	187809760	187812845	integral to membrane;transmembrane transport;	Mem_trans;
AC213654.3_FG004	3	187897013	187898101		F-box-like;
AC213654.3_FG003	3	187901801	187902343
GRMZM5G859195	3	187922271	187927591	threonine metabolic process; plastid;phosphorylation; kinase activity;homoserine kinase activity; 4-(cytidine 5'-diphospho)-2-C-methyl-D-erythritol kinase activity; terpenoid biosynthetic process; ATP binding;chloroplast;	GHMP_kinases_N;GHMP_kinases_C;
AC213654.3_FG001	3	187930046	187931023	zinc ion binding;protein binding;	zf-RING_3;zf-RING_2;
GRMZM2G702059	3	187981381	187984840		MRP-L20;
AC213654.3_FG006	3	188017138	188020110		Pec_lyase_C;
AC213654.3_FG005	3	188020707	188023659		Pfam-B_5273;
GRMZM2G139329	3	188085913	188103924	nuclease activity;DNA repair;	Exo_endo_phos;
GRMZM2G372440	3	188235489	188236634		Pfam-B_18070;
GRMZM2G372477	3	188239606	188246597	ATP binding;
GRMZM2G046907	3	188276960	188283703	hormone activity;extracellular region;
GRMZM2G046911	3	188300344	188302031	phosphopyruvate hydratase complex; magnesium ion binding; phosphopyruvate hydratase activity;glycolysis;	Pfam-B_1384;Pfam-B_5343;
GRMZM2G345866	3	188300687	188301708
GRMZM2G047021	3	188316883	188318288
GRMZM2G047028	3	188318910	188325562	thylakoid;cytoplasm;stromule; chloroplast envelope;cell wall;chloroplast stroma;nucleus; membrane;mitochondrion;apoplast;response to cold; response to cadmium ion; phosphoglycerate kinase activity;glycolysis;chloroplast;	PGK;
GRMZM2G047045	3	188319058	188321029
GRMZM2G047274	3	188328660	188331609	induction of apoptosis; cysteine-type endopeptidase activity; plasma membrane;proteolysis; cysteine-type peptidase activity;chloroplast;	Peptidase_C14;
GRMZM2G047384	3	188334945	188337485	base-excision repair;DNA repair;membrane; GTPase activator activity;DNA-3-methyladenine glycosylase I activity; type I hypersensitivity;catalytic activity;	Adenine_glyco;
AC183823.3_FG006	3	188339327	188339702
GRMZM5G809525	3	188372746	188373074
GRMZM2G047652	3	188374974	188376493	defense response;apoptosis; nucleoside-triphosphatase activity; ATP binding;nucleotide binding;	NB-ARC;
AC194917.3_FG001	3	188453002	188453436
GRMZM2G103135	3	188454650	188457016		Pfam-B_3604;NB-ARC;Pfam-B_6912;
GRMZM2G178704	3	188513304	188514833	defense response;apoptosis; nucleoside-triphosphatase activity; ATP binding;nucleotide binding;	NB-ARC;
GRMZM2G178707	3	188515072	188517262		DUF4220;
GRMZM2G302353	3	188528548	188530570
AC204515.4_FG006	3	188528710	188530299	G-protein coupled receptor activity; G-protein coupled receptor protein signaling pathway; integral to membrane;	Pfam-B_17432;DUF4220;DUF594;
GRMZM2G002165	3	188530684	188536510
GRMZM2G302293	3	188538240	188541899		Pfam-B_18202;bHLH-MYC_N;Pfam-B_1785;
GRMZM2G483767	3	188548281	188548606
AC204515.4_FG003	3	188558064	188558486
GRMZM2G002119	3	188571553	188572402	transcription factor activity; regulation of transcription,DNA-dependent;DNA binding;	AP2;
AC204515.4_FG001	3	188615615	188615902
GRMZM2G310368	3	188669571	188670618	transcription factor activity; regulation of transcription,DNA-dependent; plastid;DNA binding;	AP2;
AC212321.4_FG003	3	188773541	188774380
AC212321.4_FG004	3	188806577	188807564
GRMZM2G383833	3	188807135	188824665	zinc ion binding;protein binding;	zf-C3HC4;Pfam-B_9096;
GRMZM2G532628	3	188827348	188827922
GRMZM2G082676	3	188829428	188829606
AC212321.4_FG001	3	188842023	188842862
GRMZM2G349603	3	188896970	188907420	ice binding;homoiothermy;response to freezing;	PGP_phosphatase;
AC212350.3_FG005	3	188904103	188905957	membrane;immune response; tumor necrosis factor receptor binding;	Pfam-B_5312;
GRMZM2G005825	3	188923753	188924225
GRMZM2G306143	3	188925685	188929687	serine-type endopeptidase activity; negative regulation of catalytic activity; identical protein binding;proteolysis;	Inhibitor_I9;Peptidase_S8;PA;
GRMZM2G565429	3	189058740	189061807	cytoplasm;GTP binding;ice binding; homoiothermy;response to freezing;
AC205060.2_FG002	3	189063208	189064147
GRMZM5G802039	3	189075137	189077041
GRMZM5G822757	3	189079553	189080704		Pfam-B_4617;
GRMZM5G886287	3	189080187	189080372
GRMZM5G894296	3	189203260	189204212
GRMZM2G070591	3	189203262	189204212
GRMZM2G372156	3	189204312	189206899
GRMZM2G070577	3	189205000	189205722
GRMZM2G070465	3	189210127	189211405	cytoskeleton;regulation of actin filament polymerization;	P21-Arc;
GRMZM2G046431	3	189211804	189213015	cytoskeleton;regulation of actin filament polymerization;	P21-Arc;
GRMZM2G008109	3	189239405	189244232	serine-type endopeptidase activity; negative regulation of catalytic activity; identical protein binding;proteolysis;	Inhibitor_I9;Peptidase_S8;PA;
GRMZM2G113414	3	189344756	189347802	translational initiation;translation; translation initiation factor activity;	SUI1;
GRMZM2G113397	3	189354518	189355403		Pfam-B_258;
GRMZM2G396029	3	189356135	189357151
AC195244.3_FG008	3	189392497	189393267
GRMZM2G702066	3	189450328	189450699
AC233851.1_FG008	3	189455463	189455828	ice binding;homoiothermy;response to freezing;
GRMZM2G702070	3	189458036	189458463
AC233851.1_FG009	3	189459229	189459540		DUF4228;
AC233851.1_FG010	3	189463330	189463719		DUF4228;
AC233851.1_FG011	3	189464384	189466218		Pec_lyase_C;
GRMZM5G867518	3	189466588	189468555	membrane;cytosolic ribosome; cytosolic small ribosomal subunit; nucleolus;nucleus;DNA binding;chromatin; plasma membrane;chloroplast;	Ribosomal_S25;
GRMZM5G801031	3	189468683	189472786	respiratory chain complex I; nucleolus;vacuole;mitochondrion;mitochondrial membrane; mitochondrial respiratory chain complex I; copper ion binding;
AC233851.1_FG014	3	189496090	189497271		PPR;PPR_2;
AC233851.1_FG015	3	189514724	189514963
AC233851.1_FG016	3	189520332	189520805		Cu-oxidase_2;
AC233851.1_FG017	3	189534469	189536390	oxidation reduction; catechol oxidase activity; metabolic process;oxidoreductase activity;	Tyrosinase;PPO1_KFDV;PPO1_DWL;
GRMZM2G091338	3	189536953	189538986	protein serine/threonine kinase activity; protein amino acid phosphorylation; ATP binding;protein kinase activity;	Pfam-B_3458;Pkinase;
GRMZM5G874840	3	189600067	189603736	phosphotransferase activity,for other substituted phosphate groups; phospholipid biosynthetic process;membrane;mitochondrion;ice binding;cardiolipin synthase activity;homoiothermy;response to freezing;	CDP-OH_P_transf;
GRMZM5G873420	3	189604449	189605579
GRMZM2G085005	3	189653035	189655032	RNA binding;	Pfam-B_6067;KH_1;Pfam-B_3460;
GRMZM2G386261	3	189688258	189690692		PPR;PPR_2;PPR_3;
GRMZM2G386276	3	189691026	189696088	transcription factor activity;regulation of transcription,DNA-dependent;nucleus;transcription regulator activity;sequence-specific DNA binding;	START;Homeobox;
GRMZM2G085392	3	189697839	189699704	extracellular region;copper ion binding;electron carrier activity;	Cu_bind_like;
GRMZM2G173644	3	189770938	189773397	zinc ion binding;nucleic acid binding;	DUF4283;
GRMZM2G173647	3	189774217	189777798	apoptosis;nucleoside-triphosphatase activity;nucleotide binding;defense response;protein binding;ATP binding;	LRR_8;Pfam-B_9865;NB-ARC;Pfam-B_11981;Pfam-B_15722;
GRMZM2G173654	3	189779597	189780381	transport;intracellular;	NTF2;
GRMZM2G702078	3	189810934	189811573
GRMZM2G173658	3	189815554	189816192
GRMZM2G022934	3	189820599	189830402	catalytic activity;	Abhydrolase_6;
GRMZM5G854134	3	189820599	189821916
GRMZM2G321839	3	189851386	189853080	oxidation reduction;peroxidase activity;heme binding;response to oxidative stress;	peroxidase;
GRMZM2G702080	3	189882910	189883298	structural constituent of ribosome;ribosome;translation;intracellular;
GRMZM2G116700	3	189896515	189902414		WD40;BCAS3;
GRMZM2G116696	3	189932653	189935768		BATS;
GRMZM2G116670	3	189935954	189938757	integral to membrane;	TauE;
AC190560.2_FG002	3	189972727	189974162	dihydroneopterin aldolase activity;folic acid and derivative metabolic process;	FolB;
GRMZM2G116632	3	189985203	189986537	copper ion binding;electron carrier activity;	Cu_bind_like;
GRMZM5G861172	3	190059484	190059780
GRMZM2G105224	3	190062951	190065367	protein amino acid phosphorylation;protein kinase activity;zinc ion binding;ATP binding;intracellular;	Pfam-B_1875;Pfam-B_9060;
GRMZM5G885052	3	190064089	190065339
GRMZM2G061515	3	190085375	190087817		GH3;
AC210889.4_FG001	3	190155689	190156066
GRMZM2G056983	3	190163801	190165837
GRMZM2G057079	3	190175364	190176192	catalytic activity;IMP biosynthetic process;adenylosuccinate lyase activity;	ASL_C;
GRMZM2G440529	3	190314296	190317061	regulation of transcription,DNA-dependent;nucleus;transcription regulator activity;	Pfam-B_5343;Pfam-B_13637;
AC195817.3_FG002	3	190319657	190320532
GRMZM2G138800	3	190321122	190324751	response to auxin stimulus;FMN binding;vacuole;membrane;oxidoreductase activity,acting on NADH or NADPH,quinone or similar compound as acceptor;negative regulation of transcription,DNA-dependent;plasma membrane;oxidation reduction;oxidoreductase activity;	FMN_red;
GRMZM2G138802	3	190326306	190329174
GRMZM2G507124	3	190406753	190407379
GRMZM2G322723	3	190440738	190448848	protein amino acid phosphorylation;cellular protein localization;vacuole;cytosol;plasma membrane;carbohydrate binding;protein serine/threonine kinase activity;protein kinase activity;nucleus;protein amino acid autophosphorylation;ATP binding;recognition of pollen;	Pfam-B_8111;S_locus_glycop;B_lectin;PAN_2;
GRMZM2G322728	3	190454438	190460065	protein amino acid phosphorylation;cellular protein localization;vacuole;cytosol;plasma membrane;carbohydrate binding;protein serine/threonine kinase activity;protein kinase activity;nucleus;protein amino acid autophosphorylation;ATP binding;recognition of pollen;	Pkinase_Tyr;S_locus_glycop;B_lectin;PAN_2;Pfam-B_8111;Pfam-B_3458;
GRMZM2G322729	3	190458203	190460065
GRMZM2G153041	3	190509587	190512617
AC182838.3_FG006	3	190509605	190509976
GRMZM5G845906	3	190510243	190510401
GRMZM2G364375	3	190566470	190569674	protein amino acid phosphorylation;cellular protein localization;vacuole;cytosol;plasma membrane;carbohydrate binding;protein serine/threonine kinase activity;protein kinase activity;nucleus;protein amino acid autophosphorylation;ATP binding;recognition of pollen;	Pkinase_Tyr;S_locus_glycop;B_lectin;PAN_2;Pfam-B_8111;Pfam-B_3458;
GRMZM5G840931	3	190571142	190571780		DUF3403;
GRMZM5G890081	3	190681056	190681487	G-protein coupled receptor protein signaling pathway;leukotriene receptor activity;membrane;protein homooligomerization;integral to membrane;
AC210720.4_FG004	3	190681486	190681947
GRMZM5G802743	3	190705431	190705709
GRMZM2G062283	3	190750007	190751325	calcium ion binding;	EF-hand_8;
GRMZM2G062342	3	190750971	190753066	aerobic respiration;cellular iron ion homeostasis;response to oxidative stress;mitochondrion;response to hydrogen peroxide;	Frataxin_Cyay;
AC209093.3_FG006	3	190768577	190771798
GRMZM2G062373	3	190774183	190777585	response to stress;cytosol;plasma membrane;	Usp;
GRMZM2G362599	3	190778453	190778936
GRMZM2G062429	3	190782720	190789317	activation of protein kinase C activity by G-protein coupled receptor protein signaling pathway;diacylglycerol kinase activity;chloroplast;	DAGK_cat;DAGK_acc;
GRMZM2G062490	3	190802447	190804523		PPR;PPR_2;
GRMZM2G006562	3	190840872	190841135	cell wall catabolic process;	LysM;
GRMZM2G563190	3	190888962	190895056	cytoplasm;plastid;NADP or NADPH binding;FAD binding;calcium ion binding;potassium ion transport;cation transmembrane transporter activity;flavin-containing monooxygenase activity;mitochondrion;nucleotide binding;extrinsic to mitochondrial inner membrane;aminoacyl-tRNA ligase activity;ATP binding;metabolic process;tRNA aminoacylation for protein translation;translation;oxidation reduction;oxidored…	Pyr_redox_2;
GRMZM2G135027	3	190925608	190929953	transferase activity,transferring acyl groups;metabolic process;	Acyltransferase;Pfam-B_18159;
GRMZM2G135041	3	190930580	190930779
GRMZM2G135050	3	190941071	190942523	structural constituent of ribosome;translation;ribosome;	Ribosomal_L11;RED_C;
GRMZM2G135054	3	190944342	190947332		VPS28;
GRMZM2G082745	3	190995285	191005455	floral meristem determinacy;nucleus;regulation of inflorescence meristem growth;regulation of floral meristem growth;cytosol;meristem determinacy;	Pfam-B_9119;Pfam-B_13867;Pfam-B_10331;
GRMZM2G169782	3	191051584	191054484	homoiothermy;protein binding;membrane;response to light stimulus;signal transducer activity;response to freezing;ice binding;	NPH3;BTB;
GRMZM2G169785	3	191051584	191054479	type I hypersensitivity;
GRMZM2G169773	3	191054591	191060929	protein transport;integral to membrane;membrane;plasma membrane;	SCAMP;
GRMZM2G355343	3	191079233	191080602
GRMZM2G055000	3	191079233	191080743
GRMZM2G515752	3	191092239	191093160
GRMZM2G355329	3	191108652	191110787		FAR1;
GRMZM2G054905	3	191124531	191185971	proteolysis;metal ion binding;metalloendopeptidase activity;zinc ion binding;catalytic activity;	Pfam-B_41;Pfam-B_3122;Peptidase_M16;Pfam-B_63;Peptidase_M16_C;
GRMZM5G887847	3	191178789	191181492	proteolysis;serine-type carboxypeptidase activity;
GRMZM2G054811	3	191188560	191194936	monooxygenase activity;iron ion binding;oxidation reduction;oxidoreductase activity,acting on paired donors,with incorporation or reduction of molecular oxygen,reduced flavin or flavoprotein as one donor,and incorporation of one atom of oxygen;	Pfam-B_12315;
AC194425.3_FG006	3	191264606	191265781
AC194425.3_FG005	3	191278468	191279273
GRMZM2G136665	3	191295033	191305398	trichome branching;plasma membrane;nucleoside-triphosphatase activity;nucleotide binding;DNA-directed DNA polymerase activity;DNA replication;DNA binding;DNA polymerase III complex;trichome differentiation;ATP binding;	Pfam-B_2156;DNA_pol3_gamma3;DNA_pol3_delta2;
GRMZM2G436856	3	191313352	191313907	ice binding;homoiothermy;response to freezing;
GRMZM2G136710	3	191329486	191332629		Pfam-B_13439;DUF966;
GRMZM2G026333	3	191368350	191369254		RCC1;
GRMZM2G064791	3	191369911	191370381
AC210529.3_FG004	3	191373464	191374509		RCC1;
GRMZM2G057140	3	191413501	191495940	acid phosphatase activity;plasma membrane;	His_Phos_2;Pfam-B_3077;Pfam-B_3528;
GRMZM5G808875	3	191437783	191449795
GRMZM2G096920	3	191520339	191529043	DNA repair;nuclease activity;endonuclease activity;nucleus;nucleotide-excision repair;catalytic activity;DNA binding;single-stranded DNA binding;	XPG_I;XPG_N;Pfam-B_8259;
GRMZM2G000615	3	191612318	191619152		Vps51;
GRMZM2G127453	3	191679050	191682126	chloroplast envelope;ice binding;homoiothermy;response to freezing;
GRMZM5G823450	3	191681666	191681935
GRMZM2G093101	3	191762319	191766695	hydrolase activity;cell wall;cellular response to phosphate starvation;metal ion binding;plant-type cell wall;acid phosphatase activity;	Pfam-B_13291;Metallophos;Pfam-B_132;Metallophos_C;Pfam-B_6794;
GRMZM2G093239	3	191768789	191773650		WD40;
GRMZM5G817173	3	191840046	191843911	electron transport chain;FAD binding;cytokinin dehydrogenase activity;cytoplasmic membrane-bounded vesicle;catalytic activity;secretion by cell;plastid;cytokinin metabolic process;oxidation reduction;oxidoreductase activity;
GRMZM5G852454	3	191885520	191896958		MATH;
GRMZM5G821724	3	191904026	191905296	GTP binding;	GTP_EFTU_D2;GTP_EFTU_D3;
GRMZM5G851026	3	191907337	191927159		Pfam-B_15918;
GRMZM2G177259	3	191927986	191932327	pathogenesis;	Zein-binding;
GRMZM5G877838	3	191993936	191997221
AC203958.3_FG003	3	192016061	192016366
GRMZM5G888860	3	192017604	192018957
GRMZM2G047262	3	192019789	192022335	membrane;	Zeta_toxin;
AC190623.3_FG001	3	192033354	192034113	chloroplast thylakoid membrane;photosystem II;chloroplast;	PsbW;
AC190623.3_FG002	3	192039428	192042682
GRMZM2G078576	3	192114439	192124984		Dymeclin;
AC190623.3_FG004	3	192127152	192127729
GRMZM2G048831	3	192170400	192170670
GRMZM2G039228	3	192217421	192218163		NmrA;
GRMZM2G039166	3	192220448	192222352	methionine biosynthetic process;homocysteine S-methyltransferase activity;plasma membrane;S-methylmethionine cycle;	S-methyl_trans;
GRMZM2G038953	3	192222553	192234796	SRP-dependent cotranslational protein targeting to membrane;nucleoside-triphosphatase activity;nucleotide binding;7S RNA binding;protein binding;signal recognition particle;GTP binding;	Pfam-B_7718;SRP54;SRP_SPB;SRP54_N;
GRMZM5G866700	3	192303661	192303985
GRMZM2G562160	3	192303661	192303978
AC204381.3_FG003	3	192351598	192352260
GRMZM2G530786	3	192375584	192375908
GRMZM2G105850	3	192401348	192401879
GRMZM2G172924	3	192404434	192406132		PH;
GRMZM2G172891	3	192407462	192408194
AC204381.3_FG001	3	192409367	192413520	zinc ion binding;nucleic acid binding;
GRMZM5G838938	3	192421355	192424074
AC207767.2_FG001	3	192454504	192457951		DUF4283;
GRMZM2G702094	3	192469039	192469744
GRMZM5G876242	3	192470005	192470385
GRMZM2G020865	3	192479463	192491985
GRMZM2G045128	3	192496985	192504121	binding;
GRMZM2G702100	3	192536197	192536902
GRMZM5G873702	3	192537175	192537555
GRMZM5G899168	3	192721000	192723809
AC197578.4_FG002	3	192724571	192725704
GRMZM2G702103	3	192737545	192739240
AC197578.4_FG001	3	192774502	192779708	6-phosphofructokinase complex;carbohydrate metabolic process;cell wall;membrane;plant-type cell wall;plasma membrane;hydrolase activity,hydrolyzing O-glycosyl compounds;6-phosphofructokinase activity;glycolysis;	Glyco_hydro_3;Glyco_hydro_3_C;
GRMZM2G582965	3	192781437	192788053	double-stranded RNA binding;intracellular;	dsrm;
GRMZM2G025758	3	192906683	192908085		DUF260;
GRMZM2G025872	3	192908689	192912550
AC197259.3_FG002	3	192912158	192912520
AC197259.3_FG003	3	192950875	192952327
GRMZM2G071441	3	193091877	193119714	ubiquitin-dependent protein catabolic process;ubiquitin thiolesterase activity;	UCH;USP7_ICP0_bdg;USP7_C2;Pfam-B_14828;
GRMZM2G016068	3	193147551	193149409
GRMZM5G871846	3	193149933	193162348
AC210619.3_FG004	3	193235631	193235939
GRMZM2G091756	3	193301891	193303538	mitochondrial matrix;
GRMZM2G016640	3	193310871	193311970	mitochondrial matrix;	MAM33;
GRMZM2G084051	3	193338697	193339002
GRMZM2G436020	3	193375574	193376023		Tub_2;
GRMZM2G304474	3	193376130	193376599		Tub_2;
GRMZM2G089143	3	193461131	193466273
GRMZM2G089141	3	193466377	193466996	ice binding;homoiothermy;response to freezing;	DUF640;
GRMZM2G094090	3	193468665	193471953		PPR;PPR_2;PPR_1;
GRMZM2G094080	3	193472318	193476499
GRMZM5G858318	3	193565017	193568735		DNA_pol_B;
GRMZM2G042412	3	193588524	193589318	copper ion transmembrane transporter activity;integral to membrane;copper ion transport;	Ctr;
GRMZM5G816545	3	193603516	193604803
GRMZM5G897926	3	193608325	193614651	plastid chromosome;transcription from plastid promoter;nucleoid;positive regulation of transcription,DNA-dependent;chloroplast;
GRMZM2G507678	3	193608884	193609267		DUF1298;
GRMZM2G052365	3	193637409	193648778	serine-type endopeptidase activity;cell wall;membrane;plant-type cell wall;proteolysis;negative regulation of catalytic activity;identical protein binding;	Inhibitor_I9;Peptidase_S8;
GRMZM5G851409	3	193637551	193638005
GRMZM2G388753	3	193657247	193657710
GRMZM5G838937	3	193695303	193695731
GRMZM2G148520	3	193730862	193731442
GRMZM2G571421	3	193731757	193732134
GRMZM2G101698	3	193748071	193756997	catalytic activity;iron-sulfur cluster binding;lipoate biosynthetic process;lipoate synthase activity;4 iron,4 sulfur cluster binding;
GRMZM2G101760	3	193757629	193763575		PAT1;Pfam-B_8561;
AC204639.3_FG005	3	193800080	193800319
GRMZM2G029785	3	193843756	193847357
GRMZM2G049759	3	193848764	193854031		Pfam-B_5769;
GRMZM2G049754	3	193854786	193855261
GRMZM2G049735	3	193857766	193858162
AC201811.3_FG003	3	193858284	193858996	metal ion binding;metal ion transport;
GRMZM2G049654	3	193860350	193862467	regulation of transcription,DNA-dependent;nucleus;plasma membrane;
GRMZM2G030394	3	193900850	193901415
GRMZM2G320013	3	194006486	194012559		Pfam-B_3560;
GRMZM2G446928	3	194032331	194034096		Pfam-B_12062;
GRMZM2G454081	3	194038615	194044807		Glyco_tranf_2_3;Pfam-B_12062;
GRMZM5G866638	3	194043054	194044116
GRMZM2G152451	3	194047847	194048693
GRMZM2G454085	3	194051478	194052195	large ribosomal subunit;ribosome;intracellular;structural constituent of ribosome;translation;chloroplast;	Ribosomal_L14;
GRMZM2G152461	3	194053568	194055123	zinc ion binding;protein binding;	zf-C3HC4_2;
GRMZM2G454204	3	194053785	194055123
GRMZM2G152490	3	194057936	194058816
GRMZM2G152496	3	194061741	194063856		DUF3615;
GRMZM2G152499	3	194064585	194065410	cAMP-dependent protein kinase complex;cAMP-dependent protein kinase regulator activity;regulation of protein amino acid phosphorylation;
GRMZM5G835806	3	194064585	194065410
GRMZM2G454225	3	194066019	194068091
AC182831.3_FG004	3	194168275	194168862
GRMZM2G156877	3	194169752	194171618		GST_C;
GRMZM2G335815	3	194230587	194231273
GRMZM2G156377	3	194255478	194256634	calcium ion binding;	EF-hand_1;EF-hand_8;
GRMZM2G390221	3	194331178	194339765	nucleic acid binding;	RRM_5;
GRMZM2G089944	3	194348658	194355579	vacuole;hydrolase activity,acting on carbon-nitrogen (but not peptide) bonds,in linear amides;metabolic process;	FmdA_AmdA;
GRMZM2G089941	3	194357324	194357584
GRMZM2G033359	3	194424615	194428239	cytoplasmic membrane-bounded vesicle;secretion by cell;indole-3-acetic acid amido synthetase;	GH3;
AC211583.4_FG003	3	194441123	194442012
GRMZM2G528872	3	194467414	194467616
GRMZM2G377589	3	194474412	194477815	DNA recombination;nucleobase,nucleoside,nucleotide and nucleic acid metabolic process;DNA repair;hydrolase activity,acting on ester bonds;cytoplasm;response to DNA damage stimulus;nucleic acid binding;	UPF0081;
GRMZM5G844748	3	194484361	194484656
GRMZM2G147322	3	194484990	194485251
GRMZM2G052816	3	194512254	194513303	amino acid biosynthetic process;	AA_kinase;
GRMZM2G480134	3	194535805	194540483	oxidation reduction;oxidoreductase activity;	Pfam-B_1351;NAD_binding_1;
GRMZM2G028369	3	194545569	194549360	response to biotic stimulus;tryptophan biosynthetic process;chorismate metabolic process;chorismate mutase activity;aromatic amino acid family biosynthetic process;	Pfam-B_5800;Pfam-B_1059;Pfam-B_9705;CM_2;
GRMZM2G128531	3	194633422	194634335	copper ion binding;electron carrier activity;	Cu_bind_like;
GRMZM2G048843	3	194638912	194640810		DUF155;
GRMZM2G165485	3	194641068	194641357
GRMZM2G409970	3	194674265	194674717
GRMZM2G040881	3	194698143	194700110
GRMZM2G162768	3	194739182	194740582		X8;
GRMZM2G162754	3	194756419	194757620		DUF620;
GRMZM5G858698	3	194766186	194766581
GRMZM2G111657	3	194800830	194803994	exocytosis;exocyst;	Exo70;
GRMZM2G111637	3	194818944	194820744		DUF3571;
GRMZM2G552140	3	194823846	194824616
GRMZM5G898597	3	194825529	194829564	mitochondrion;
GRMZM2G166946	3	194884444	194887065		TCP;
GRMZM2G390160	3	194927242	194934259
GRMZM2G310031	3	194979956	194980734
GRMZM2G160520	3	194998235	194999739
GRMZM2G078301	3	195043534	195044713
GRMZM2G339513	3	195054402	195056682	protein dimerization activity;	Pfam-B_4002;Dimer_Tnp_hAT;
GRMZM2G035790	3	195057497	195059945	oligopeptide transport;transporter activity;membrane;plasma membrane;	Pfam-B_1128;PTR2;
GRMZM2G158807	3	195105078	195107768	oligopeptide transport;transporter activity;membrane;	PTR2;
GRMZM2G460078	3	195105902	195126859	catalytic activity;membrane;metabolic process;	AMP-binding;AMP-binding_C;
GRMZM2G702115	3	195229369	195230008
GRMZM2G059678	3	195243184	195247722		TCR;
GRMZM2G463160	3	195258770	195260129
GRMZM2G463157	3	195263804	195264215		DUF3571;
GRMZM2G163407	3	195267478	195268760
GRMZM2G393716	3	195293733	195300127	structural constituent of ribosome;ribosome;translation;intracellular;	Ribosomal_S24e;SHMT;
AC211446.2_FG010	3	195310046	195310876
GRMZM2G094712	3	195312990	195319148	leaf senescence;membrane;catalytic activity;cell wall;cytosol;amino acid metabolic process;peroxisome;transaminase activity;biosynthetic process;plastid;nitrogen compound metabolic process;pyridoxal phosphate binding;plasma membrane;copper ion binding;transferase activity,transferring nitrogenous groups;L-aspartate:2-oxoglutarate aminotransferase activity;	Pfam-B_7570;Aminotran_1_2;
GRMZM5G840538	3	195378100	195380284	Rho guanyl-nucleotide exchange factor activity;cytoplasm;nucleus;pollen tube growth;embryonic development ending in seed dormancy;root development;plasma membrane;	PRONE;
GRMZM2G016516	3	195391775	195394030		PPR;
GRMZM2G016435	3	195397485	195398202	microtubule-based process;microtubule associated complex;microtubule motor activity;	Dynein_light;
GRMZM2G015881	3	195416508	195423273		HCNGP;
GRMZM2G014833	3	195508248	195512013	protein amino acid phosphorylation;integral to membrane;protein serine/threonine kinase activity;dopamine receptor activity;signal transduction;protein kinase activity;G-protein coupled receptor protein signaling pathway;ATP binding;	Pkinase;NAF;
GRMZM2G015186	3	195517595	195518636
GRMZM2G446220	3	195606865	195609794		DOG1;
GRMZM2G446225	3	195607698	195609783
GRMZM2G144960	3	195611553	195613042		Pfam-B_1664;
GRMZM5G814869	3	195612015	195612953
GRMZM2G162175	3	195644501	195654903	oxidation reduction;cysteamine dioxygenase activity;	DUF1637;
GRMZM2G162238	3	195654384	195658613	carbohydrate metabolic process;carbohydrate binding;hydrolase activity,hydrolyzing O-glycosyl compounds;	Gal_Lectin;Pfam-B_10066;Glyco_hydro_35;Pfam-B_541;
GRMZM2G162274	3	195670548	195673406	proteolysis;integral to membrane;membrane;serine-type peptidase activity;	Peptidase_S24;
GRMZM2G162290	3	195697766	195701140		DUF688;
GRMZM2G463873	3	195733297	195735873
AC205813.4_FG005	3	195739077	195739559
GRMZM2G162305	3	195750469	195751551	chloroplast;	DUF4228;
AC205813.4_FG007	3	195762936	195763250
AC205813.4_FG008	3	195770392	195772038
GRMZM2G072586	3	195786273	195788077		FBD;
AC215860.3_FG005	3	195790109	195790417
GRMZM2G452529	3	195881870	195897637	transferase activity,transferring phosphorus-containing groups;membrane;	CTP_transf_1;
GRMZM2G452602	3	195896975	195898147
GRMZM2G394973	3	195926190	195927293	regulation of transcription,DNA-dependent;zinc ion binding;DNA binding;	zf-Dof;
GRMZM2G394979	3	195931044	195931695	metal ion transport;metal ion binding;mercury ion transmembrane transporter activity;mercury ion transport;	HMA;
GRMZM2G095084	3	195933489	195940475	DNA-directed DNA polymerase activity;response to UV-B;damaged DNA binding;error-prone postreplication DNA repair;DNA repair;	IMS;
GRMZM2G105827	3	195940555	195943584		PPR;Pfam-B_15099;PPR_3;
GRMZM2G405722	3	195942249	195942952
GRMZM2G105863	3	195963127	195965558
GRMZM5G853489	3	195963600	195965087
GRMZM5G859418	3	195969031	195969450
GRMZM2G324886	3	196019180	196024451	plasma membrane;	CS;SGS;Siah-Interact_N;
GRMZM2G324869	3	196029363	196031049
GRMZM2G023469	3	196031390	196046161		Pfam-B_3914;CBF;
GRMZM2G022777	3	196047077	196052203	small ribosomal subunit;apoptosis;nucleoside-triphosphatase activity;nucleotide binding;mitochondrial ribosome;ATP binding;	AAA;
GRMZM2G022679	3	196062524	196064578	response to red or far red light;oxidation reduction;response to red light;iron ion binding;gibberellin catabolic process;oxidoreductase activity;	2OG-FeII_Oxy;DIOX_N;
GRMZM2G324806	3	196068033	196069784		Pfam-B_759;
GRMZM2G022672	3	196081292	196082008		Autophagy_N;
GRMZM2G702119	3	196082289	196082810
GRMZM2G022253	3	196090385	196091178
GRMZM2G324705	3	196094333	196096899	plasma membrane;	DUF642;
GRMZM2G430606	3	196098904	196101601	cyclin-dependent protein kinase regulator activity;cell cycle;	CKS;
GRMZM2G127661	3	196129890	196132232
AC203362.4_FG011	3	196133212	196133394
AC203362.4_FG012	3	196134708	196135189		Pectinesterase;
GRMZM2G127665	3	196137228	196147873		La;
GRMZM5G822216	3	196142813	196143034
GRMZM2G127695	3	196149916	196151482
GRMZM2G027976	3	196153277	196156565	sequence-specific DNA binding;transcription factor activity;nucleus;type I hypersensitivity;regulation of transcription,DNA-dependent;transcription activator activity;DNA binding;protein dimerization activity;	bZIP_1;
GRMZM2G028159	3	196198579	196201903		Pfam-B_19452;
GRMZM2G028234	3	196206018	196207077	zinc ion binding;ice binding;protein binding;homoiothermy;response to freezing;	zf-RING_2;
AC190900.2_FG003	3	196306202	196306555
AC190900.2_FG004	3	196311446	196311974
GRMZM2G309660	3	196343754	196351584
GRMZM2G352234	3	196434420	196436436		PPR;PPR_2;Pfam-B_10214;PPR_3;
GRMZM2G052778	3	196438028	196438986
GRMZM2G052776	3	196441003	196441263	extracellular region;cytokine activity;immune response;
GRMZM2G052767	3	196446135	196447298
GRMZM2G352226	3	196446174	196446938
GRMZM2G022856	3	196480701	196487332	1,3-beta-glucan biosynthetic process;callose deposition during defense response;1,3-beta-glucan synthase complex;callose deposition in cell wall during defense response;reproduction;pollen development;leaf senescence;salicylic acid mediated signaling pathway;response to fungus;membrane;defense response;1,3-beta-glucan synthase activity;leaf morphogenesis;defense response signaling pathway,resista…	Pfam-B_16490;Pfam-B_3782;Pfam-B_1748;FKS1_dom1;Glucan_synthase;Pfam-B_19860;
GRMZM5G810484	3	196481027	196481392
GRMZM2G167174	3	196527884	196530531		Pfam-B_10086;
GRMZM2G167187	3	196560508	196561690
AC210193.4_FG002	3	196560796	196561635
GRMZM2G056120	3	196568222	196574187	regulation of transcription,DNA-dependent;nucleus;response to hormone stimulus;DNA binding;	Pfam-B_4388;Pfam-B_2360;Pfam-B_880;Auxin_resp;B3;
GRMZM2G055857	3	196592864	196598555	zinc ion binding;oxidation reduction;metabolic process;oxidoreductase activity;	ADH_N;ADH_zinc_N_2;
AC210205.3_FG009	3	196687551	196687844
AC210205.3_FG008	3	196688340	196688756
GRMZM2G479818	3	196688366	196689694
AC210205.3_FG007	3	196689156	196689554
GRMZM2G443814	3	196691600	196697993	nucleus;histone modification;transcription initiation;DNA binding;	GYF;Plus-3;Pfam-B_7563;SWIB;
GRMZM2G409499	3	196718386	196722577	zinc ion binding;protein binding;	Pfam-B_7563;
GRMZM2G107642	3	196779213	196779517
GRMZM2G409475	3	196859367	196860632		Pfam-B_8974;
GRMZM2G409473	3	196860749	196861075
GRMZM2G107617	3	196861661	196862592
AC210205.3_FG002	3	196862794	196863381		DUF630;
GRMZM2G409430	3	196866219	196877816		Nucleopor_Nup85;
GRMZM5G857897	3	196878248	196879096
GRMZM2G455320	3	196929320	196936355
GRMZM2G154165	3	196936680	196945179	endoplasmic reticulum;protein amino acid glycosylation;membrane;response to salt stress;dicarboxylic acid transport;plasma membrane;oligosaccharyl transferase activity;sodium:dicarboxylate symporter activity;	STT3;
GRMZM2G446858	3	197015856	197019350		RPE65;
GRMZM2G140201	3	197247511	197250009	carbohydrate metabolic process;hydrolase activity,hydrolyzing O-glycosyl compounds;	Cellulase;
GRMZM2G069694	3	197281763	197283632		DUF506;
GRMZM2G021704	3	197320789	197325616	hydrolase activity,acting on carbon-nitrogen (but not peptide) bonds,in cyclic amides;dihydroorotase activity;chloroplast;pyrimidine base biosynthetic process;hydrolase activity;	Amidohydro_1;
GRMZM2G021698	3	197326091	197326412
GRMZM2G317285	3	197327580	197328805		PPR_2;PPR_3;
GRMZM2G021604	3	197329140	197330362	protein phosphatase type 2A regulator activity;signal transduction;protein phosphatase type 2A complex;	B56;
GRMZM2G317251	3	197332517	197334376		H_PPase;
GRMZM2G105425	3	197354376	197375787	protein secretion;RNA binding;chloroplast;	S4;
GRMZM2G314520	3	197382762	197384196	ribosome;type I hypersensitivity;structural constituent of ribosome;ice binding;homoiothermy;response to freezing;intracellular;translation;	VQ;Pfam-B_2984;
GRMZM2G010306	3	197386891	197392522	cytokinesis;GTPase activity;GTP binding;	Dynamin_N;Pfam-B_343;
GRMZM2G314546	3	197392618	197406087	transcription factor activity;sequence-specific DNA binding;zinc ion binding;protein binding;regulation of transcription,DNA-dependent;	Homeobox;PHD;
GRMZM2G010762	3	197406823	197407784	copper ion binding;electron carrier activity;	Cu_bind_like;
GRMZM2G010804	3	197415755	197417721		Abhydrolase_5;
GRMZM2G010936	3	197420165	197420921		Senescence_reg;
GRMZM2G314582	3	197430315	197430786
GRMZM2G314583	3	197433262	197436079
GRMZM2G327923	3	197436922	197441705	microtubule-based movement;ATP binding;microtubule motor activity;	Kinesin;SWIB;
GRMZM2G045215	3	197506716	197509018	lipid metabolic process;hydrolase activity,acting on ester bonds;	Lipase_GDSL;Pfam-B_1851;
AC205564.3_FG013	3	197516036	197516414
GRMZM2G045366	3	197516992	197521537	cytoplasm;protein amino acid phosphorylation;regulation of signal transduction;nucleus;protein kinase activity;protein serine/threonine kinase activity;plasma membrane;ATP binding;	Pkinase_Tyr;Ank_2;
AC199374.4_FG003	3	197610693	197611677
GRMZM2G103666	3	197636530	197638416		PBP;Pfam-B_845;
GRMZM2G103544	3	197681644	197687173	cell death;immune response;	MACPF;
GRMZM2G043926	3	197713771	197717126	oligopeptide transport;transporter activity;membrane;	Pfam-B_19907;Pfam-B_780;PTR2;
GRMZM2G043521	3	197717130	197718439		DUF1264;
GRMZM2G344418	3	197717288	197718438
GRMZM2G043464	3	197718752	197721375		DUF616;
GRMZM2G043212	3	197721783	197724923	thylakoid;ribosome;chloroplast stroma;intracellular;structural constituent of ribosome;translation;chloroplast;	Ribosomal_L13;
AC193457.3_FG002	3	197785914	197786177
GRMZM2G377090	3	197862609	197863988		LEA_2;
GRMZM2G004575	3	197887746	197888304
GRMZM2G304274	3	197889969	197905140	catalytic activity;trehalose biosynthetic process;metabolic process;	Glyco_transf_20;Trehalose_PPase;
GRMZM2G004617	3	197891271	197892071	cell wall catabolic process;	LysM;
GRMZM2G123277	3	197947785	197952726	catalytic activity;trehalose biosynthetic process;metabolic process;	Glyco_transf_20;Trehalose_PPase;
GRMZM2G127431	3	198039992	198041529		Ovate;
GRMZM2G429274	3	198046117	198050236		Lipase_GDSL;
GRMZM2G167283	3	198139669	198147711	transmembrane transport;	EamA;Pfam-B_14575;Pfam-B_778;TPT;
GRMZM2G141299	3	198214591	198216492	transcription factor activity;sequence-specific DNA binding;regulation of transcription,DNA-dependent;	WRKY;
GRMZM2G702127	3	198233306	198233524
GRMZM2G037102	3	198281677	198282096
AC203900.3_FG004	3	198364655	198365119
GRMZM2G055795	3	198366496	198372124	secondary cell wall biogenesis;response to water deprivation;cell wall;membrane;cellulose biosynthetic process;defense response to fungus;cellulose synthase (UDP-forming) activity;zinc ion binding;protein binding;response to osmotic stress;positive regulation of abscisic acid biosynthetic process;defense response to bacterium;	Cellulose_synt;
AC203900.3_FG006	3	198375027	198376271	protein binding;plasma membrane;	Pfam-B_5929;Pfam-B_2673;Pfam-B_2910;Pfam-B_11516;LRR_8;Pfam-B_12106;
GRMZM2G055898	3	198383505	198387549		DUF814;
GRMZM2G358830	3	198390411	198394971	protein serine/threonine kinase activity;protein amino acid phosphorylation;structural constituent of cell wall;ATP binding;protein kinase activity;	Pkinase_Tyr;Pfam-B_3458;
GRMZM2G042099	3	198517884	198535509		DUF1084;
AC209455.3_FG007	3	198527106	198527606
GRMZM5G835452	3	198529038	198529275
AC209455.3_FG009	3	198539184	198543636
GRMZM5G874072	3	198561035	198561620
GRMZM2G042536	3	198561708	198562844
GRMZM2G042545	3	198562397	198562844
GRMZM2G042548	3	198566641	198569108		NAM-associated;
GRMZM2G042723	3	198571054	198571903
GRMZM2G042754	3	198578317	198581405		Pfam-B_17803;
GRMZM2G042818	3	198588979	198593726	catalytic activity;metabolic process;	Pfam-B_2828;ECH_C;
GRMZM2G474326	3	198595579	198596727	transcription factor activity;response to freezing;regulation of transcription,DNA-dependent;ice binding;homoiothermy;DNA binding;	AP2;
GRMZM2G176699	3	198597189	198606005	lipid-A-disaccharide synthase activity;lipid A biosynthetic process;	LpxB;
GRMZM5G892942	3	198627165	198627651
GRMZM2G128688	3	198666831	198683812	intracellular;GTPase activity;GTP binding;	Pfam-B_38;EFG_C;Pfam-B_3503;GTP_EFTU;Pfam-B_4627;Pfam-B_16;Pfam-B_170;GTP_EFTU_D2;Pfam-B_6517;Pfam-B_912;Pfam-B_7667;
AC212145.4_FG002	3	198673841	198676805
GRMZM2G093535	3	198730612	198732557		PP28;
GRMZM2G394586	3	198744805	198749529		Pfam-B_5312;DUF4283;
GRMZM2G081615	3	198785685	198788437
GRMZM2G072767	3	198816028	198819647		RCC1;Ank_2;
AC216788.2_FG004	3	198828295	198828828
GRMZM2G156016	3	198911351	198917951	transcription activator activity;	Pfam-B_2984;
AC207427.3_FG002	3	198913838	198914335
AC207427.3_FG004	3	198918581	198918967
AC207427.3_FG005	3	198932468	198933022
GRMZM2G531339	3	198992530	198992879
GRMZM2G323622	3	199019124	199026441	microtubule-based movement;ATP binding;microtubule motor activity;	Kinesin;
GRMZM2G026746	3	199027064	199028602
GRMZM5G856301	3	199027696	199028435
GRMZM5G807582	3	199035190	199037511
GRMZM5G866163	3	199054099	199056442
GRMZM2G039246	3	199104280	199106245	cytoplasm;regulation of cytokinin mediated signaling;cytokinin mediated signaling;two-component signal transduction system (phosphorelay);nucleus;histidine phosphotransfer kinase activity;signal transducer activity;	Hpt;
GRMZM2G477200	3	199231031	199235729	ATP-dependent peptidase activity;proteolysis;	Pfam-B_17080;LON;
GRMZM2G477198	3	199236789	199237271
GRMZM2G177970	3	199239431	199244210	cytoplasm;aminoacyl-tRNA ligase activity;nucleotide binding;tryptophanyl-tRNA aminoacylation;tRNA aminoacylation for protein translation;tryptophan-tRNA ligase activity;translation;ATP binding;	tRNA-synt_1b;
GRMZM2G177940	3	199246839	199249071	cell wall modification;cell wall;pectinesterase activity;	Pectinesterase;
GRMZM2G177929	3	199250604	199254280		IQ;DUF4005;
AC212001.2_FG009	3	199261399	199262432
GRMZM2G588776	3	199263462	199265262
GRMZM5G856653	3	199268256	199274654	hexose catabolic process;plastid;carbohydrate metabolic process;programmed cell death;phosphotransferase activity,alcohol group as acceptor;fructokinase activity;nucleus;membrane;hexokinase activity;glucokinase activity;mitochondrion;glucose mediated signaling;vacuole;sugar mediated signaling;zinc ion binding;plasma membrane;hexokinase-dependent signaling;glycolysis;ATP binding;	Hexokinase_1;Hexokinase_2;
GRMZM2G177883	3	199275560	199279073	protein amino acid phosphorylation;membrane;protein serine/threonine kinase activity;protein binding;protein kinase activity;plasma membrane;ATP binding;	Pfam-B_5929;Pfam-B_2673;LRRNT_2;Pfam-B_2910;Pfam-B_11516;LRR_8;Pkinase;LRR_1;Pfam-B_12106;LRR_6;
GRMZM2G444814	3	199281453	199290366
GRMZM5G818186	3	199293031	199294186	pentose-phosphate shunt;phosphogluconate dehydrogenase (decarboxylating) activity;oxidation reduction;type I hypersensitivity;	NAD_binding_2;NAD_binding_11;
GRMZM2G057067	3	199305498	199307986	regulation of translation;regulation of transcription,DNA-dependent;nucleus;	AUX_IAA;
GRMZM5G808979	3	199331715	199332435
GRMZM2G356115	3	199331715	199332435
AC212001.2_FG005	3	199333104	199334574
GRMZM2G159105	3	199478617	199484783	protein serine/threonine kinase activity;protein amino acid phosphorylation;ATP binding;protein kinase activity;	Pkinase_Tyr;Pfam-B_3458;
GRMZM2G159171	3	199487346	199491489	vacuole;proteolysis;peptidase activity;	TFR_dimer;PA;Peptidase_M28;Pfam-B_1937;
GRMZM5G815165	3	199551550	199557248	proteolysis;peptidase activity;	TFR_dimer;Peptidase_M28;
GRMZM2G078210	3	199561299	199564254	plant-type cell wall;	DUF1005;
GRMZM5G887890	3	199614371	199619929
GRMZM2G140455	3	199620448	199621531	cytoplasm;phragmoplast;cytoskeleton organization;actin cytoskeleton;nucleus;actin cytoskeleton organization;actin binding;	Profilin;
GRMZM2G005082	3	199622172	199641167	anchored to plasma membrane;plasma membrane;carbohydrate metabolic process;plant-type cell wall;hydrolase activity,hydrolyzing O-glycosyl compounds;	X8;Glyco_hydro_17;
GRMZM2G051151	3	199650095	199651105
GRMZM5G836674	3	199651064	199660284	dopamine receptor activity;integral to membrane;G-protein coupled receptor protein signaling pathway;zinc ion binding;metallopeptidase activity;	UPF0054;
GRMZM2G051288	3	199661246	199664915	dephosphorylation;protein amino acid dephosphorylation;protein tyrosine phosphatase activity;phosphatase activity;protein tyrosine/serine/threonine phosphatase activity;	DSPc;
GRMZM2G702135	3	199666030	199666674
GRMZM5G897550	3	199749280	199750442
GRMZM2G130715	3	199810407	199812748	6-phosphofructokinase activity;6-phosphofructokinase complex;glycolysis;
GRMZM5G879882	3	199826593	199834840	6-phosphofructokinase activity;6-phosphofructokinase complex;cytosol;glycolysis;plasma membrane;	PFK;
AC211175.3_FG005	3	199853295	199856980	protein serine/threonine kinase activity;protein amino acid phosphorylation;ATP binding;protein kinase activity;	Pfam-B_3458;Pkinase;
AC211175.3_FG006	3	199861121	199861324
GRMZM5G886883	3	199952766	199959799
GRMZM2G142553	3	199961228	199962870		Peptidase_C48;
GRMZM2G054826	3	199970153	199970478
AC204712.3_FG002	3	199983675	199984303
GRMZM2G111510	3	200035654	200043818	nucleosome assembly;nucleosome;zinc ion binding;DNA binding;	PNK3P;zf-PARP;
GRMZM2G549793	3	200060385	200060706
GRMZM2G412624	3	200060987	200066583
GRMZM2G111436	3	200067856	200068776	nucleobase,nucleoside,nucleotide and nucleic acid metabolic process;3'-5' exonuclease activity;nucleic acid binding;intracellular;	DNA_pol_A_exo1;
AC204712.3_FG006	3	200114326	200115063
GRMZM2G104171	3	200124996	200125416		Pkinase;
GRMZM2G158645	3	200130105	200133353		PPR;Pfam-B_10214;DYW_deaminase;
GRMZM2G578140	3	200130128	200130714
GRMZM2G158562	3	200133483	200137662	protein prenylation;response to abscisic acid stimulus;response to water deprivation;protein farnesyltransferase complex;catalytic activity;regulation of meristem organization;protein farnesyltransferase activity;negative regulation of abscisic acid mediated signaling;	Prenyltrans_2;Pfam-B_3683;Prenyltrans;
GRMZM2G031308	3	200165208	200169726	endoplasmic reticulum;	Reticulon;
GRMZM2G078771	3	200184656	200185670	response to desiccation;ice binding;homoiothermy;response to freezing;	LEA_2;
GRMZM2G078756	3	200186518	200190682	cytoplasm;membrane;phenylalanine-tRNA ligase activity;aminoacyl-tRNA ligase activity;tRNA processing;phenylalanyl-tRNA aminoacylation;magnesium ion binding;mitochondrion;nucleotide binding;tRNA aminoacylation;tRNA binding;translation;ATP binding;chloroplast;	FDX-ACB;tRNA-synt_2d;
GRMZM2G381025	3	200191042	200193343	transferase activity,transferring hexosyl groups;metabolic process;	UDPGT;
GRMZM2G381024	3	200191549	200193421
AC190883.2_FG005	3	200195395	200198461
GRMZM2G381019	3	200198463	200200422
GRMZM2G122072	3	200210298	200220430	transferase activity,transferring hexosyl groups;metabolic process;	UDPGT;
GRMZM2G423387	3	200211610	200212658
GRMZM2G138152	3	200292127	200312906	callose deposition during defense response;FAD binding;hydrogen peroxide biosynthetic process;oxidoreductase activity,acting on NADH or NADPH,with oxygen as acceptor;integral to membrane;membrane;response to ethylene stimulus;defense response;respiratory burst during defense response;regulation of stomatal movement;calcium ion binding;integral to plasma membrane;plasma membrane;oxygen and reactiv…	NADPH_Ox;
GRMZM2G431506	3	200311487	200312906
GRMZM2G028547	3	200398001	200398647	structural constituent of ribosome;ribosome;intracellular;translation;rRNA binding;	Ribosomal_L20;
GRMZM2G330229	3	200406586	200416659	integral to membrane;G-protein coupled receptor protein signaling pathway;
GRMZM2G069865	3	200421605	200430964	iron ion binding;oxidoreductase activity;oxidation reduction;FMN binding;
GRMZM5G800586	3	200431764	200433851		BURP;Pfam-B_13374;
AC207821.3_FG001	3	200537293	200538356
AC207726.3_FG002	3	200600253	200601130
GRMZM2G702140	3	200605738	200605890
AC210410.3_FG004	3	200655567	200656311	copper-exporting ATPase activity;metal ion binding;cation channel activity;cation transport;membrane;ATP biosynthetic process;metal ion transport;mercury ion transport;copper ion transport;copper ion transmembrane transporter activity;copper ion binding;mercury ion transmembrane transporter activity;metal ion transmembrane transporter activity;ATP binding;	HMA;
AC210410.3_FG003	3	200697973	200698287
GRMZM2G023285	3	200698727	200700272	transporter activity;membrane;transport;transmembrane transport;	Pfam-B_11610;Ovate;
GRMZM2G022625	3	200701564	200707426	small GTPase mediated signal transduction;intracellular;GTP binding;	MMR_HSR1;
GRMZM2G012099	3	200752570	200753270
GRMZM2G012145	3	200753546	200753717
GRMZM2G012174	3	200757082	200761773		PPR;PPR_2;PPR_3;
GRMZM5G886177	3	200875865	200877351		Pfam-B_3940;
GRMZM2G166759	3	200979396	200982270
GRMZM2G335359	3	200993883	200997760
AC191052.3_FG007	3	201010570	201011346
GRMZM2G040298	3	201013567	201015203	transcription factor activity;sequence-specific DNA binding;regulation of transcription,DNA-dependent;	WRKY;
GRMZM2G359670	3	201046342	201047140
GRMZM2G059801	3	201047060	201058419	protein folding;heat shock protein binding;unfolded protein binding;iron ion binding;electron carrier activity;chloroplast;	Pfam-B_427;DnaJ;Fer4_15;
GRMZM2G359668	3	201057101	201057514
GRMZM2G059795	3	201061357	201062330		Inhibitor_I9;
GRMZM2G059753	3	201064415	201069892	extracellular matrix structural constituent;proteinaceous extracellular matrix;
GRMZM2G059700	3	201092983	201095214	metabolic process;	Aminotran_5;
GRMZM5G809590	3	201093529	201093930
GRMZM5G878322	3	201095421	201096057
GRMZM2G059663	3	201096854	201097281
AC191539.4_FG001	3	201176360	201176902
GRMZM2G013555	3	201178986	201181785
GRMZM2G176841	3	201182487	201185704		TB2_DP1_HVA22;
GRMZM2G478414	3	201185703	201188638	lipid metabolic process;hydrolase activity,acting on ester bonds;	Lipase_GDSL;
GRMZM2G589538	3	201189900	201190466
GRMZM2G176912	3	201194095	201195211
GRMZM2G311250	3	201227703	201228250
GRMZM2G014499	3	201227822	201232263	serine-type endopeptidase activity;negative regulation of catalytic activity;identical protein binding;proteolysis;	Inhibitor_I9;Peptidase_S8;PA;
GRMZM2G014590	3	201230472	201231477
GRMZM2G311313	3	201236614	201237987
GRMZM2G014594	3	201240704	201241779
GRMZM2G311328	3	201242318	201249315	protein amino acid phosphorylation;vesicle-mediated transport;intracellular protein transport;protein serine/threonine kinase activity;binding;protein binding;protein kinase activity;ATP binding;	Clathrin;Pkinase;
GRMZM2G311347	3	201250659	201251726		Senescence_reg;
GRMZM2G014770	3	201255534	201259530	transferase activity,transferring glycosyl groups;	Glyco_transf_8;
GRMZM2G079727	3	201299150	201303771	transcription factor activity;sequence-specific DNA binding;nucleus;regulation of transcription,DNA-dependent;	K-box;SRF-TF;
GRMZM2G079883	3	201309725	201310980	structural constituent of cell wall;	Pollen_Ole_e_I;
GRMZM2G079897	3	201319630	201320413		Pollen_Ole_e_I;
GRMZM2G079904	3	201323331	201330503		WD40;Pfam-B_12145;
GRMZM5G845326	3	201323362	201323704
GRMZM2G079922	3	201335837	201337394	zinc ion binding;protein binding;	zf-UDP;
GRMZM2G311003	3	201378874	201381944		RCC1;
GRMZM5G857435	3	201463789	201464541
GRMZM2G175444	3	201463789	201464701		Polyketide_cyc2;
AC211525.3_FG003	3	201475027	201475998
GRMZM2G000614	3	201535878	201545542	nucleoside-triphosphatase activity;membrane;ATPase activity;ATP binding;nucleotide binding;	Pfam-B_3782;Pfam-B_1749;ABC_tran;ABC2_membrane;PDR_assoc;ABC_trans_N;Pfam-B_7462;Pfam-B_8196;
GRMZM5G828787	3	201545001	201545590
GRMZM2G406088	3	201572982	201573651	outer membrane;	Slp;
GRMZM2G025860	3	201622569	201629041	ATPase activity,coupled to transmembrane movement of substances;integral to membrane;transport;nucleoside-triphosphatase activity;nucleotide binding;ATPase activity;transmembrane transport;ATP binding;	Pfam-B_12549;ABC_membrane;ABC_tran;Pfam-B_18733;Pfam-B_671;Pfam-B_12404;Pfam-B_12199;Pfam-B_17537;Pfam-B_13358;Pfam-B_19038;Pfam-B_1348;
GRMZM2G025839	3	201626965	201630272
GRMZM5G879426	3	201635682	201635890
GRMZM2G468465	3	201636598	201637047
GRMZM5G840801	3	201672781	201673723
GRMZM2G702144	3	201679828	201680211
GRMZM2G159724	3	201684716	201689800	membrane;oxidoreductase activity,acting on the CH-OH group of donors,NAD or NADP as acceptor;cobalt ion binding;cell wall;NAD or NADH binding;cytosol;malic enzyme activity;protein homooligomerization;protein homotetramerization;apoplast;malate dehydrogenase (oxaloacetate-decarboxylating) (NADP+) activity;zinc ion binding;chloroplast;plasma membrane;response to cadmium ion;protein homodimerization…	Malic_M;Pfam-B_4884;Pfam-B_5789;malic;
GRMZM2G459626	3	201693398	201693827
AC192601.2_FG005	3	201696771	201697058
GRMZM5G828603	3	201769901	201774206	carbohydrate metabolic process;hydrolase activity,hydrolyzing O-glycosyl compounds;	Pfam-B_10066;Glyco_hydro_35;Pfam-B_541;
GRMZM2G171426	3	201782882	201788032	cytosolic ribosome;ribosome;nucleolus;cell wall;membrane;intracellular;structural constituent of ribosome;plasma membrane;cytosolic small ribosomal subunit;translation;chloroplast;	Ribosomal_S24e;
GRMZM2G171373	3	201789514	201799556	hexose catabolic process;plastid;carbohydrate metabolic process;programmed cell death;phosphotransferase activity,alcohol group as acceptor;fructokinase activity;nucleus;membrane;glucokinase activity;mitochondrion;glucose mediated signaling;vacuole;sugar mediated signaling;zinc ion binding;plasma membrane;hexokinase-dependent signaling;ATP binding;	Hexokinase_1;Hexokinase_2;
AC198691.3_FG005	3	201865800	201867489
GRMZM2G167856	3	201894260	201901554	protein serine/threonine kinase activity;protein amino acid phosphorylation;ATP binding;protein kinase activity;	Pkinase;
GRMZM2G468111	3	201909064	201909949
AC198691.3_FG002	3	201910225	201910719
GRMZM2G167829	3	201931089	201932734	DNA binding;	Myb_DNA-binding;Pfam-B_5885;Pfam-B_18780;
GRMZM2G099166	3	201946428	201948376
GRMZM5G801278	3	201946444	201947859
GRMZM5G822284	3	201954777	201955335
GRMZM2G398922	3	201954777	201955335
GRMZM2G077307	3	201987257	201992916	zinc ion binding;protein binding;	zf-RING_2;zf-CHY;Pfam-B_9556;zinc_ribbon_6;
AC197055.3_FG001	3	202021354	202021692
GRMZM2G158013	3	202035561	202040237	transport;transporter activity;integral to membrane;membrane;secondary active sulfate transmembrane transporter activity;sulfate transport;transmembrane transport;	Sulfate_transp;Sulfate_tra_GLY;STAS;
AC197055.3_FG003	3	202046554	202049599
GRMZM2G458960	3	202050457	202050675
GRMZM2G150450	3	202068540	202070957	copper-exporting ATPase activity;copper ion binding;ATP biosynthetic process;membrane;metal ion transport;mercury ion transport;copper ion transport;copper ion transmembrane transporter activity;metal ion binding;mercury ion transmembrane transporter activity;metal ion transmembrane transporter activity;ATP binding;	HMA;
GRMZM2G112222	3	202110444	202112038		Lipase_3;
GRMZM5G899241	3	202111040	202112095
GRMZM2G112205	3	202113571	202114929	proteolysis;aspartic-type endopeptidase activity;phosphopantetheine binding;	TAXi_N;TAXi_C;
GRMZM2G069229	3	202136254	202138814	mitochondrion;ATP synthesis coupled proton transport;hydrogen ion transmembrane transporter activity;mitochondrial proton-transporting ATP synthase complex,coupling factor F(o);	ATP-synt_G;
GRMZM2G069061	3	202140349	202149106	NADH dehydrogenase (ubiquinone) activity;quinone binding;4 iron,4 sulfur cluster binding;oxidation reduction;	Oxidored_q6;
GRMZM2G015908	3	202182374	202183608	phosphatase activity;metabolic process;	Put_Phosphatase;
AC213769.3_FG001	3	202223602	202225170	apoptosis;ATP binding;	Pfam-B_17432;NB-ARC;Pfam-B_15776;
GRMZM2G116271	3	202254193	202256934	apoptosis;nucleoside-triphosphatase activity;ATP binding;nucleotide binding;	Pfam-B_17432;NB-ARC;Pfam-B_15776;
GRMZM2G116282	3	202257167	202260653	cytoplasm;integral to membrane;plasma membrane;peroxisome;ice binding;homoiothermy;response to freezing;leukotriene receptor activity;G-protein coupled receptor protein signaling pathway;nucleus;	HABP4_PAI-RBP1;Stm1_N;Pfam-B_3463;
GRMZM2G418004	3	202283138	202298221	copper ion binding;oxidation reduction;oxidoreductase activity;	Cu-oxidase_2;
GRMZM2G418009	3	202283580	202294746
AC188970.3_FG008	3	202332206	202332478
AC188970.3_FG007	3	202346746	202347256
GRMZM2G161868	3	202362837	202365659	amino acid biosynthetic process;copper ion binding;chloroplast envelope;cell wall;chloroplast stroma;mitochondrion;apoplast;ketol-acid reductoisomerase activity;chloroplast;response to cadmium ion;branched chain family amino acid biosynthetic process;oxidation reduction;oxidoreductase activity;	Pfam-B_4060;IlvN;Pfam-B_2998;IlvC;
GRMZM2G161819	3	202365724	202381380	proteolysis;protein amino acid phosphorylation;aspartic-type endopeptidase activity;ATP binding;protein serine/threonine kinase activity;	Pkinase;
GRMZM5G843944	3	202366341	202366736
GRMZM2G161864	3	202368255	202368680
GRMZM2G142705	8	139450959	139452582
GRMZM2G114878	8	139487069	139487270
GRMZM2G114895	8	139487349	139489298	structural constituent of ribosome;ribosome;translation;intracellular;	Ribosomal_L34;
GRMZM2G420119	8	139592349	139595685	membrane;transporter activity;transport;mitochondrial inner membrane;ice binding;binding;homoiothermy;response to freezing;transmembrane transport;	Mito_carr;
AC187087.4_FG003	8	139595328	139595786
GRMZM2G046037	8	139630135	139631894
AC187087.4_FG001	8	139656575	139657138
GRMZM5G898394	8	139656721	139656972
GRMZM2G054900	8	139711000	139713137		Pfam-B_2606;Pfam-B_116;Pfam-B_681;
GRMZM2G054876	8	139720727	139721481	ATP binding;nucleic acid binding;helicase activity;	Helicase_C;
GRMZM5G836325	8	139725189	139726225
GRMZM2G470292	8	139877750	139888332	binding;	SAPS;
GRMZM2G700686	8	139888780	139890165
AC204000.2_FG001	8	139930494	139932253		zf-UDP;
GRMZM2G304586	8	139934549	139936479	protein dimerization activity;	DUF659;Dimer_Tnp_hAT;
GRMZM2G304575	8	139939374	139940524	nucleolus;nucleus;DNA binding;chromatin;nucleosome;nucleosome assembly;chloroplast;	Pfam-B_14265;Pfam-B_8980;Histone;
GRMZM2G304573	8	139951730	139952759	transcription factor activity;sequence-specific DNA binding;regulation of transcription,DNA-dependent;	WRKY;
GRMZM2G485187	8	139955028	139955855
GRMZM2G372709	8	139961003	139967781	plant-type vacuole;ATP synthesis coupled proton transport;vacuole;vacuolar membrane;plasma membrane;hydrogen ion transmembrane transporter activity;proton-transporting two-sector ATPase complex,proton-transporting domain;	vATP-synt_AC39;
GRMZM5G852378	8	140005748	140009278	organ development;plasma membrane;	C2;Pfam-B_1107;PRT_C;
GRMZM2G155091	8	140062628	140064068		zf-UDP;
GRMZM2G155077	8	140093380	140094620		HSP20;
GRMZM2G155021	8	140095119	140098045	chloroplast envelope;plastid;nucleolus;vacuole;response to bacterium;mitochondrion;transmembrane transport;cell wall;anion transport;mitochondrial outer membrane;defense response to bacterium;plasma membrane;membrane;voltage-gated anion channel activity;chloroplast;	Porin_3;
AC211412.3_FG001	8	140100622	140103185	tetrapyrrole biosynthetic process;hydroxymethylbilane synthase activity;
GRMZM2G086236	8	140164809	140171654		DUF572;
GRMZM2G086052	8	140182523	140186180	zinc ion binding;
GRMZM5G842645	8	140189433	140193571	plastid;maintenance of floral meristem identity;maintenance of inflorescence meristem identity;maintenance of meristem identity;specification of organ number;regulation of vegetative meristem growth;cytokinin biosynthetic process;
AC200237.3_FG002	8	140230820	140231194
GRMZM2G576804	8	140302167	140302744
GRMZM2G136828	8	140367421	140370764
GRMZM2G136887	8	140378612	140386322	nucleosome assembly;nucleosome;nucleus;DNA binding;	Myb_DNA-binding;
GRMZM5G848148	8	140387642	140387991
GRMZM5G854884	8	140390236	140390530
GRMZM5G804941	8	140393076	140393403
GRMZM2G169154	8	140394318	140398006
AC194067.3_FG006	8	140397861	140398187
GRMZM2G468255	8	140398764	140402220		Peptidase_C1;
GRMZM2G143443	8	140460550	140463290
GRMZM2G143469	8	140467509	140468800	chloroplast thylakoid membrane;response to light intensity;chloroplast;	Pfam-B_2462;
AC187782.4_FG008	8	140472206	140472849		DUF572;
AC187782.4_FG009	8	140488236	140488604		DUF1070;
GRMZM2G094039	8	140503240	140507918	protein serine/threonine kinase activity;protein amino acid phosphorylation;ATP binding;protein kinase activity;	Pkinase;
GRMZM2G380438	8	140560667	140564746	oxidation reduction;metabolic process;oxidoreductase activity;	Aldedh;
GRMZM2G063583	8	140582518	140582712		DUF1070;
GRMZM2G328695	8	140627279	140627479		DUF1070;
GRMZM2G407949	8	140688554	140691786	coniferyl-aldehyde dehydrogenase activity;phenylpropanoid biosynthetic process;oxidation reduction;metabolic process;oxidoreductase activity;	Aldedh;
GRMZM2G036952	8	140697529	140699777
GRMZM2G423169	8	140749438	140752609	5S rRNA binding;ribosome;cobalt ion binding;intracellular;structural constituent of ribosome;zinc ion binding;translation;	Ribosomal_L25p;Ribosomal_TL5_C;
GRMZM2G150315	8	140823695	140827025	membrane;transport;binding;transmembrane transport;	Mito_carr;
GRMZM2G065884	8	140915039	140920288		SYS1;
GRMZM5G817310	8	140963794	140969007		SYS1;
GRMZM5G882025	8	140990224	140991084
AC203855.2_FG001	8	141082745	141083035
GRMZM2G022402	8	141102345	141104275	lipid metabolic process;hydrolase activity,acting on ester bonds;	Lipase_GDSL;
GRMZM2G021289	8	141136121	141137189	cell adhesion;actin cytoskeleton;structural constituent of cell wall;structural molecule activity;
GRMZM5G826790	8	141136389	141137149
GRMZM2G323789	8	141185204	141189554	protein dimerization activity;	Pfam-B_9119;Dimer_Tnp_hAT;
GRMZM2G028190	8	141208934	141224266		Btz;
GRMZM2G028134	8	141293857	141294830	copper-exporting ATPase activity;membrane;metal ion transport;metal ion transmembrane transporter activity;metal ion binding;ATP biosynthetic process;ATP binding;	HMA;
GRMZM2G135795	8	141348681	141351455		DUF538;
AC194341.4_FG004	8	141377175	141378917		Pfam-B_13633;F-box;FBD;
AC194341.4_FG003	8	141389953	141392153		Sad1_UNC;
AC194341.4_FG002	8	141393218	141395336	mitochondrion;ATP synthesis coupled proton transport;hydrogen ion transmembrane transporter activity;mitochondrial proton-transporting ATP synthase complex,coupling factor F(o);	ATP-synt_G;
AC194341.4_FG001	8	141396920	141398654
AC194341.4_FG008	8	141419375	141424032	protein complex;protein polymerization;microtubule-based process;ribosome;microtubule-based movement;intracellular;structural constituent of ribosome;structural molecule activity;microtubule;translation;GTP binding;	Tubulin;
GRMZM5G872071	8	141433661	141434087		Alba;
GRMZM2G432246	8	141436076	141436721		GH3;
GRMZM2G164185	8	141517149	141524385	protein phosphatase type 2A regulator activity;signal transduction;protein phosphatase type 2A complex;	Pfam-B_3129;Pfam-B_3191;
GRMZM2G164208	8	141531589	141531809
GRMZM2G015735	8	141596948	141600181
GRMZM2G015992	8	141602300	141602637		Put_Phosphatase;
GRMZM2G142776	8	141610328	141611548	phosphatase activity;metabolic process;	Put_Phosphatase;
GRMZM2G351972	8	141641670	141642987
GRMZM2G351977	8	141641842	141643727	chloroplast thylakoid membrane;thylakoid;chloroplast envelope;plastoglobule;membrane;response to blue light;mitochondrion;apoplast;response to far red light;response to red light;chloroplast;	Pfam-B_5180;Chloroa_b-bind;
GRMZM2G351990	8	141648491	141651599	defense response to fungus;defense response to bacterium;plasma membrane;	Dabb;
GRMZM2G057684	8	141798766	141799152
GRMZM2G057676	8	141800131	141802142
GRMZM2G057618	8	141803165	141806598	protein amino acid phosphorylation;protein kinase activity;protein serine/threonine kinase activity;protein tyrosine kinase activity;plasma membrane;ATP binding;	Pkinase_Tyr;Pfam-B_3458;Pfam-B_5344;
GRMZM2G175150	8	141808935	141813168		Cyclin_N;
AC198994.3_FG003	8	141828426	141828875
GRMZM2G165132	8	141853167	141854047
AC199790.4_FG013	8	141879096	141879617
GRMZM2G065829	8	141911965	141913894	zinc ion binding;nucleic acid binding;DNA binding;
GRMZM5G861700	8	141911965	141913872
AC199790.4_FG002	8	141926661	141927175
GRMZM2G044343	8	141927626	141932624	nucleus;zinc ion binding;	zf-C3HC;
GRMZM2G044416	8	141930278	141932221
GRMZM2G416965	8	141947729	141950834	membrane;	MtN3_slv;
GRMZM2G119407	8	141956464	141964419		cwf21;
GRMZM2G005319	8	141985756	141986604		NPH3;
GRMZM2G005298	8	141990059	141994717	cation binding;plastid;carbohydrate metabolic process;cellular aromatic compound metabolic process;ferrous iron binding;catalytic activity;post-embryonic development;hydrolase activity,hydrolyzing O-glycosyl compounds;oxidation reduction;chloroplast;	Alpha-amylase_C;CBM_48;Alpha-amylase;
GRMZM2G005187	8	141996127	141997453
GRMZM2G310158	8	142004422	142004934	G-protein coupled receptor protein signaling pathway;integral to membrane;histamine receptor activity;
GRMZM2G013456	8	142007366	142011989	membrane;L-glutamate transmembrane transporter activity;transmembrane transport;photosynthesis,light reaction;amino acid transport;amino acid transmembrane transporter activity;L-lysine transmembrane transporter activity;transport;L-alanine transmembrane transporter activity;electron transporter,transferring electrons within the cyclic electron transport pathway of photosynthesis activity;plasma …	AA_permease_2;
GRMZM2G013432	8	142013872	142014233
GRMZM2G029868	8	142022105	142026055		Pfam-B_17432;
AC204884.3_FG004	8	142022116	142022445
GRMZM2G477982	8	142037793	142038935
GRMZM2G073404	8	142143209	142147770		Rad60-SLD;
GRMZM2G375391	8	142148970	142149869
AC204884.3_FG002	8	142166827	142167480
GRMZM2G425377	8	142171984	142177489	protein phosphatase type 2A regulator activity;signal transduction;protein phosphatase type 2A complex;	Pfam-B_10516;WD40;
GRMZM5G827934	8	142180937	142182357
GRMZM2G362398	8	142190267	142194326	protein serine/threonine kinase activity;protein amino acid phosphorylation;ATP binding;protein kinase activity;	Pkinase;
GRMZM2G050485	8	142225800	142228222		PPR;PPR_2;PPR_1;
GRMZM2G050548	8	142231062	142237075	protein amino acid phosphorylation;alpha1-adrenergic receptor activity;integral to membrane;protein kinase activity;protein serine/threonine kinase activity;ice binding;protein binding;homoiothermy;response to freezing;G-protein coupled receptor protein signaling pathway;ATP binding;	Pkinase_Tyr;LRR_1;LRRNT_2;Pfam-B_2910;Pfam-B_2673;
GRMZM5G829423	8	142235854	142237002	kinase activity;phosphatase activity;metabolic process;ATP binding;
GRMZM2G050581	8	142246405	142247125
GRMZM5G882300	8	142246635	142249935
GRMZM2G157758	8	142294150	142298116	ATP synthesis coupled proton transport;hydrogen ion transporting ATP synthase activity,rotational mechanism;mitochondrial proton-transporting ATP synthase complex,catalytic core F(1);mitochondrion;mitochondrial proton-transporting ATP synthase,catalytic core;proton-transporting ATPase activity,rotational mechanism;proton-transporting two-sector ATPase complex;ATP biosynthetic process;	ATP-synt_Eps;
GRMZM5G892675	8	142330579	142337456	nucleoside-triphosphatase activity;membrane;ATPase activity;ATP binding;nucleotide binding;	Pfam-B_3782;Pfam-B_1749;ABC_tran;ABC2_membrane;PDR_assoc;ABC_trans_N;Pfam-B_7462;Pfam-B_8196;
GRMZM2G400533	8	142364277	142371387	ATP-dependent peptidase activity;serine-type endopeptidase activity;membrane;nucleoside-triphosphatase activity;nucleotide binding;ATPase activity;proteolysis;ATP binding;	Pfam-B_3782;Pfam-B_1749;ABC_tran;ABC2_membrane;PDR_assoc;ABC_trans_N;Pfam-B_7462;Pfam-B_8196;
GRMZM5G849378	8	142405663	142406227
GRMZM5G867882	8	142428289	142431664	vacuole;proton-transporting V-type ATPase,V0 domain;ATP synthesis coupled proton transport;hydrogen ion transmembrane transporter activity;proton-transporting two-sector ATPase complex,proton-transporting domain;	ATP-synt_C;Pfam-B_12527;
GRMZM2G375707	8	142476468	142478055	transcription factor activity;sequence-specific DNA binding;nucleus;regulation of transcription,DNA-dependent;	SRF-TF;
GRMZM2G075528	8	142497116	142500689	membrane;	Yip1;
GRMZM2G075610	8	142532170	142533484	RNA binding;	ENT;
GRMZM2G085068	8	142588578	142589845		ENT;
GRMZM2G459373	8	142659611	142665811	cytoplasm;nucleolus;cell wall;intracellular protein transport;GTPase activity;nucleocytoplasmic transport;intracellular;apoplast;response to cadmium ion;signal transduction;protein binding;plasma membrane;protein transport;response to salt stress;small GTPase mediated signal transduction;nucleus;GTP binding;	Pfam-B_10279;Ras;Pfam-B_8012;
GRMZM2G459420	8	142665424	142665729	phospholipase A2 activity;phospholipid metabolic process;lipid catabolic process;	DDE_Tnp_4;
GRMZM2G157589	8	142667602	142672558	DNA methylation;DNA binding;	DNA_methylase;
GRMZM2G536483	8	142825697	142826252
AC191255.2_FG003	8	142827634	142827882
GRMZM2G034573	8	142841391	142843313		DUF1644;
GRMZM2G134738	8	142871869	142875661	cytochrome-c oxidase activity;chloroplast thylakoid membrane;aerobic respiration;cobalt ion binding;mitochondrial electron transport,cytochrome c to oxygen;mitochondrion;mitochondrial respiratory chain complex IV;mitochondrial envelope;electron transport chain;ice binding;zinc ion binding;homoiothermy;response to freezing;metal ion binding;	COX5B;
GRMZM2G117754	8	142977440	142982997	lipase activity;lipid metabolic process;hydrolase activity,acting on ester bonds;	Lipase_GDSL;Pfam-B_1851;Pfam-B_2149;
GRMZM2G117742	8	143001816	143005506		PC-Esterase;PMR5N;
GRMZM5G803433	8	143006137	143009764	nucleic acid binding;	RRM_1;Pfam-B_2199;
GRMZM2G419157	8	143010212	143014942
GRMZM2G376674	8	143086862	143087566
AC193430.3_FG008	8	143093861	143094625
GRMZM2G075386	8	143117574	143118200
AC193430.3_FG005	8	143137458	143137823
GRMZM2G466856	8	143140121	143140626
AC193430.3_FG003	8	143148312	143148632
GRMZM2G466848	8	143151255	143151744
GRMZM2G005304	8	143154536	143162905	cellular carbohydrate metabolic process;oxidoreductase activity,acting on the CH-OH group of donors,NAD or NADP as acceptor;potassium ion transport;cation transmembrane transporter activity;catalytic activity;glycolysis;oxidation reduction;	Pfam-B_6010;ThiF;Pfam-B_2534;Pfam-B_1612;
GRMZM2G550073	8	143166345	143181778
GRMZM5G855208	8	143191791	143192261
GRMZM2G050072	8	143277512	143279395	transferase activity,transferring acyl groups other than amino-acyl groups;	Transferase;
GRMZM2G050270	8	143279539	143283510	transferase activity,transferring acyl groups other than amino-acyl groups;	Transferase;
GRMZM2G361066	8	143307578	143310679	ATP-dependent peptidase activity;serine-type endopeptidase activity;membrane;nucleoside-triphosphatase activity;nucleotide binding;ATPase activity;proteolysis;ATP binding;	Pfam-B_1749;ABC_tran;ABC2_membrane;Pfam-B_18733;Pfam-B_671;Pfam-B_12404;
GRMZM2G415521	8	143364152	143366740
GRMZM5G893953	8	143367110	143368265
GRMZM2G415541	8	143367110	143368265
GRMZM2G059893	8	143463175	143465406
GRMZM2G128658	8	143561517	143565822	cell redox homeostasis;	TPR_6;Pfam-B_132;TPR_11;Thioredoxin;
GRMZM5G857671	8	143596453	143596850
GRMZM2G107757	8	143676986	143682414	protein transport;plasma membrane;	Snf7;
GRMZM2G039889	8	143696861	143704734	nucleus;zinc ion binding;nucleic acid binding;RNA binding;	zf-CCCH;
GRMZM2G153058	8	143937613	143944858	catalytic activity;CTP synthase activity;glutamine metabolic process;pyrimidine nucleotide biosynthetic process;	CTP_synth_N;GATase;
GRMZM2G439168	8	144099073	144105544	hydrolase activity,acting on ester bonds;cytoplasm;zinc ion binding;protein binding;D-amino acid catabolic process;	zf-C3HC4_3;
GRMZM2G134183	8	144173145	144188614
GRMZM2G000256	8	144233313	144236568	chloroplast thylakoid membrane;thylakoid;thylakoid lumen;chloroplast;	PsbP;
GRMZM2G024315	8	144270470	144273473	oxidation reduction;oxidoreductase activity;	Aldo_ket_red;
GRMZM2G040642	8	144367294	144375321	protein amino acid dephosphorylation;protein serine/threonine phosphatase complex;protein serine/threonine phosphatase activity;catalytic activity;	PP2C;
GRMZM2G370858	8	144406849	144408970
GRMZM2G034197	8	144457778	144461277	triacylglycerol lipase activity;ice binding;lipid metabolic process;homoiothermy;response to freezing;	Lipase_3;
GRMZM2G147714	8	144467963	144472082	thylakoid;oxidoreductase activity,acting on the CH-OH group of donors,NAD or NADP as acceptor;NAD or NADH binding;response to wounding;cofactor binding;metabolic process;response to cadmium ion;chloroplast;	2-Hacid_dh_C;2-Hacid_dh;
AC198974.3_FG008	8	144482317	144482544
GRMZM2G004040	8	144484398	144493164	metalloendopeptidase activity;integral to membrane;membrane;nucleoside-triphosphatase activity;mitochondrion;nucleotide binding;protein catabolic process;ATPase activity;response to heat;proteolysis;chloroplast;ATP binding;zinc ion binding;	Pfam-B_18254;Peptidase_M41;AAA;Pfam-B_18691;
GRMZM2G180136	8	144497708	144500727		PPR;PPR_2;
GRMZM2G052844	8	144536723	144540536	6-phosphofructokinase activity;6-phosphofructokinase complex;carbohydrate metabolic process;glycolysis;polygalacturonase activity;	Glyco_hydro_28;
GRMZM2G037694	8	144588215	144595174	chitinase activity;chitin catabolic process;	Pfam-B_5864;Glyco_hydro_18;
GRMZM2G374076	8	144667232	144667889
GRMZM2G374065	8	144667268	144672432		DUF3133;Pfam-B_5997;
GRMZM2G374062	8	144668424	144672781
GRMZM2G091276	8	144699713	144703942	cytoplasm;red,far-red light phototransduction;response to jasmonic acid stimulus;negative regulation of defense response;vacuole;jasmonic acid and ethylene-dependent systemic resistance;response to wounding;systemic acquired resistance;induced systemic resistance,jasmonic acid mediated signaling pathway;jasmonic acid metabolic process;catalytic activity;regulation of stomatal movement;response to…	GH3;
GRMZM2G091358	8	144729602	144731737	protein serine/threonine kinase activity;protein amino acid phosphorylation;ATP binding;protein kinase activity;	DUF1221;Pkinase_Tyr;
GRMZM2G122044	8	144842644	144844509		NTF2;
GRMZM2G407256	8	144855031	144855640
AC196259.2_FG010	8	144855168	144855641		Pfam-B_4471;
GRMZM2G481201	8	144855803	144858438		Pfam-B_4471;
GRMZM2G051995	8	144863665	144864746		Pfam-B_4471;
GRMZM2G351746	8	144863911	144864429
GRMZM2G310795	8	144865839	144868358	biosynthetic process;	Glycos_transf_1;
GRMZM2G159053	8	144870544	144880920
GRMZM2G024738	8	144958450	144963956	response to cadmium ion;chloroplast stroma;chloroplast;uroporphyrinogen decarboxylase activity;porphyrin biosynthetic process;	URO-D;
GRMZM2G025031	8	144965045	144968261	uroporphyrinogen decarboxylase activity;porphyrin biosynthetic process;	URO-D;
GRMZM2G321469	8	145030271	145032647		EamA;Pfam-B_778;
GRMZM2G025211	8	145047882	145050872		Acyl-ACP_TE;
GRMZM2G321482	8	145059342	145059552
GRMZM2G025342	8	145076678	145082427		RNase_PH_C;DUF3615;
GRMZM2G025387	8	145082985	145087859	protein amino acid phosphorylation;abscisic acid mediated signaling;regulation of anion channel activity;vacuole;membrane;protein serine/threonine kinase activity;regulation of stomatal movement;calcium ion binding;plasma membrane;protein kinase activity;response to salt stress;ATP binding;	Pkinase;EF-hand_7;
GRMZM2G495410	8	145088978	145089509
GRMZM2G074540	8	145138887	145141631	integral to membrane;transmembrane transport;cellular ion homeostasis;plasma membrane;	SLAC1;
GRMZM2G074665	8	145149227	145154943
GRMZM2G074728	8	145156942	145160458		GTP_EFTU;
GRMZM2G074735	8	145162783	145164555		C2;

## Sheet: Sheet2
Gene ID	Chr	Start	End	GO slim annotation	Pfam domain predicted
GRMZM2G461139	3	184605266	184606735		COPIIcoated_ERV;
GRMZM2G068151	3	184627307	184630881	protein serine/threonine kinase activity; protein amino acid phosphorylation; ATP binding;protein kinase activity;	Pkinase_Tyr;
AC204009.3_FG009	3	184631674	184632285
GRMZM2G145753	3	184671622	184675445	protein amino acid phosphorylation; protein kinase activity; protein serine/threonine kinase activity; protein binding; plasma membrane;ATP binding;	Pfam-B_5929;Pfam-B_2673; LRRNT_2;Pfam-B_2910; Pfam-B_11516;LRR_8; Pfam-B_3458;Pkinase; LRR_1;Pfam-B_12106;
AC204009.3_FG004	3	184675786	184675992
AC204009.3_FG007	3	184770435	184770665
GRMZM2G059353	3	184810195	184815132	serine-type endopeptidase activity; proteolysis;	Tmemb_14;
GRMZM2G059562	3	184816891	184818185	transcription factor activity; sequence-specific DNA binding; regulation of transcription,DNA-dependent;	WRKY;
GRMZM2G158328	3	184849632	184852523	sequence-specific DNA binding; G-protein coupled receptor activity; DNA repair;transcription factor activity; integral to membrane;regulation of transcription,DNA-dependent; G-protein coupled receptor protein signaling pathway; single-stranded DNA binding;ATP binding;	WRKY;
GRMZM2G065290	3	184932051	184941349	transcription factor activity; sequence-specific DNA binding; regulation of transcription,DNA-dependent;	WRKY;
GRMZM2G382382	3	185026138	185028454
GRMZM2G382350	3	185029884	185034399	transcription factor activity; sequence-specific DNA binding; regulation of transcription,DNA-dependent;	WRKY;
GRMZM2G098078	3	185228989	185238095	protein serine/threonine kinase activity; protein amino acid phosphorylation; binding;ATP binding;	Pfam-B_1273;Pkinase;Pfam-B_12791;
GRMZM2G098042	3	185246562	185259629	ice binding;homoiothermy; response to freezing;
GRMZM2G399433	3	185268618	185273288		DUF3133;Pfam-B_10214;PPR_3;PPR;DYW_deaminase;Pfam-B_293;Pfam-B_4526;
GRMZM2G165511	3	185306161	185310608	small conjugating protein ligase activity; post-translational protein modification; regulation of protein metabolic process;	UQ_con;Pfam-B_4567;
GRMZM2G465771	3	185311868	185315829	protein serine/threonine kinase activity; protein amino acid phosphorylation; protein binding;ATP binding; protein kinase activity;	Pfam-B_2673;LRRNT_2; Pfam-B_2910;Pfam-B_11516; Pfam-B_3458;Pkinase; Pfam-B_1542;LRR_1;LRR_4;
GRMZM5G876137	3	185317633	185318054
GRMZM2G388329	3	185324370	185325089	protein transporter activity; type II protein secretion system complex; protein secretion by the type II secretion system;
AC209454.3_FG001	3	185394260	185395879		Pfam-B_615;
GRMZM2G426150	3	185397857	185398530
GRMZM2G069201	3	185425080	185433262	protein amino acid phosphorylation; membrane;protein serine/threonine kinase activity; extracellular region;pathogenesis; protein binding;protein kinase activity; plasma membrane;ATP binding;chloroplast;	Pkinase_Tyr; Pfam-B_2673; LRRNT_2;Pfam-B_2910; Pfam-B_1545;Pfam-B_3458; LRR_1;Pfam-B_1569;Pfam-B_12106;
GRMZM2G069274	3	185433697	185437550	transcription factor activity; sequence-specific DNA binding; regulation of transcription,DNA-dependent;	Homeobox;
GRMZM2G369149	3	185441913	185446214	catalytic activity; tryptophan metabolic process; metabolic process;tryptophan synthase activity;	Trp_syntA;
GRMZM2G702045	3	185501660	185503828		DEAD;
GRMZM5G891187	3	185550479	185552492	membrane;	EamA;Pfam-B_4004;
GRMZM5G865573	3	185558983	185559985
GRMZM5G893519	3	185560718	185561912
GRMZM5G823498	3	185561952	185562302
GRMZM5G856633	3	185562859	185565445		NADHdh;
GRMZM5G899073	3	185565491	185565841	ribosome;intracellular; structural constituent of ribosome; RNA binding;nucleic acid binding; mitochondrial small ribosomal subunit;translation;	Ribosomal_S13;
GRMZM5G873653	3	185567778	185568105
GRMZM5G826875	3	185571681	185573543		Pfam-B_16905;
GRMZM5G895609	3	185574651	185575920
GRMZM5G866320	3	185576302	185576927
GRMZM5G857681	3	185576950	185577309
GRMZM5G845977	3	185577308	185577607
GRMZM5G878648	3	185577428	185577871
GRMZM5G812361	3	185578814	185579155
GRMZM5G883654	3	185580657	185581097
GRMZM5G896153	3	185585387	185586226	proton-transporting ATP synthase complex,coupling factor F(o); ATP synthesis coupled proton transport; hydrogen ion transporting ATP synthase activity,rotational mechanism; mitochondrial proton-transporting ATP synthase complex,coupling factor F(o);mitochondrion; hydrogen transport;proton-transporting ATPase activity,rotational mechanism; mitochondrial ATP synthesis coupled proton transport; prot…	ATP-synt_C;
GRMZM5G847474	3	185586817	185587137
GRMZM5G802803	3	185589837	185590154
GRMZM5G887080	3	185591669	185593228
GRMZM5G833366	3	185595779	185596982
GRMZM5G846140	3	185680297	185687428	RNA binding;	KH_1;Pfam-B_16452;Pfam-B_3337;
GRMZM2G350410	3	185750781	185753932		PPR;PPR_2;PPR_3;
GRMZM2G350399	3	185752621	185754194
GRMZM2G050089	3	185756292	185761091	integral to membrane;transmembrane transport;	Mem_trans;
GRMZM2G050043	3	185764169	185767672		Rep_fac-A_C;
GRMZM2G003584	3	185794582	185795630
GRMZM2G484087	3	185796290	185796795
GRMZM2G003385	3	185834707	185839417	cytoplasm;metal ion binding; cytosol;manganese ion binding; apoplast;catalytic activity; mitochondrial envelope; response to cold;metabolic process; plasma membrane;response to cadmium ion; phosphoglycerate mutase activity; glucose catabolic process;chloroplast;	Metalloenzyme;iPGM_N;
GRMZM2G344630	3	185932047	185933025	type I hypersensitivity;	Tub_2;
GRMZM2G021589	3	185967825	185972557	integral to membrane;	TRAM_LAG1_CLN8;
GRMZM2G021881	3	185973338	185976888		DUF607;
GRMZM2G157929	3	186042590	186045114	transport;nucleoside transmembrane transporter activity; membrane;copper ion binding; oxidation reduction;oxidoreductase activity;	Cu-oxidase_3;Cu-oxidase;Cu-oxidase_2;
GRMZM2G157950	3	186043034	186044470
GRMZM2G157922	3	186045672	186060991
GRMZM2G577191	3	186046800	186060549	protein amino acid phosphorylation; protein binding;protein serine/threonine kinase activity; zinc ion binding;nucleic acid binding; protein kinase activity;ATP binding;	Pfam-B_2673;LRRNT_2; Pfam-B_2910;Pfam-B_819; Pfam-B_1545;Pfam-B_3458; Pkinase;Pfam-B_1542;Pfam-B_12106;
AC193379.3_FG001	3	186061860	186069832	protein serine/threonine kinase activity; protein amino acid phosphorylation; ATP binding;protein kinase activity;	Pfam-B_2673;LRRNT_2; Pfam-B_2910;Pkinase_Tyr; Pfam-B_3458;Pfam-B_12106;
GRMZM2G457424	3	186069536	186071040
GRMZM2G369394	3	186139727	186141473		FH2;
GRMZM2G070126	3	186143995	186166034	binding;	Pfam-B_10636;
GRMZM5G836025	3	186164430	186164744
GRMZM2G009849	3	186172423	186192188	binding;	Pfam-B_16141;Pfam-B_9983;Pfam-B_13680;
GRMZM2G312201	3	186198585	186207556	regulation of transcription,DNA-dependent; DNA binding;	PPR;Pfam-B_10214;PPR_2; NAM;Pfam-B_293;Pfam-B_18625;
GRMZM2G312244	3	186210053	186213894	zinc ion binding;intracellular;	zf-RanBP;
GRMZM2G010447	3	186215234	186216710
GRMZM2G133189	3	186228993	186230526
GRMZM2G133213	3	186233588	186237469	cytochrome-b5 reductase activity; endoplasmic reticulum;electron transport chain; plasma membrane;plant-type cell wall; oxidation reduction;oxidoreductase activity;	FAD_binding_6;NAD_binding_1;
GRMZM5G853183	3	186238373	186238713		Actin;
GRMZM5G844448	3	186253042	186253470		Sugar_tr;
GRMZM2G133353	3	186264835	186266450		RNA_pol;
GRMZM2G133359	3	186271728	186274997	regulation of hydrogen peroxide metabolic process; catalytic activity; cysteine biosynthetic process from serine; pyridoxal phosphate binding; metabolic process;photosynthesis;chloroplast;	PALP;
GRMZM2G155285	3	186375449	186380919
GRMZM2G456064	3	186377020	186378082
GRMZM2G155321	3	186381444	186384778
GRMZM2G155397	3	186385484	186388231
GRMZM2G456109	3	186390421	186391968
GRMZM2G456114	3	186390463	186394984		PPR;Pfam-B_4526;PPR_2; Pfam-B_10214;DYW_deaminase;
GRMZM5G885529	3	186395968	186400232		NUFIP1;
GRMZM2G054821	3	186432245	186438622	regulation of ARF GTPase activity; ARF GTPase activator activity;zinc ion binding;	ArfGap;
GRMZM2G069024	3	186485213	186489169	carbohydrate metabolic process; hydrolase activity,hydrolyzing O-glycosyl compounds;	Glyco_hydro_1;
GRMZM2G552175	3	186535293	186535635
AC202009.4_FG003	3	186544545	186544760
GRMZM2G117022	3	186563277	186568622		EAP30;
GRMZM2G357399	3	186575904	186579152	copper ion binding;vacuole;intracellular protein transport;membrane;intracellular;response to cadmium ion;plasma membrane;protein transport;small GTPase mediated signal transduction;GTP binding;	Arf;
AC196981.2_FG004	3	186582777	186583016
AC196981.2_FG005	3	186589195	186589434
GRMZM2G043115	3	186619535	186622144	carbohydrate binding;	DUF2012;
GRMZM2G343651	3	186623060	186623907
GRMZM2G451031	3	186723034	186725961	transcription factor activity; regulation of transcription,DNA-dependent;DNA binding;	AP2;Pfam-B_7552;
GRMZM2G451048	3	186725120	186726298
GRMZM2G159134	3	186747683	186752601	sequence-specific DNA binding; transcription factor activity; nucleus;regulation of transcription,DNA-dependent; DNA binding;protein dimerization activity;
GRMZM2G460860	3	186781963	186783499	chloroplast envelope; nucleus;regulation of transcription,DNA-dependent; DNA binding;ligand-dependent nuclear receptor activity;chloroplast;	Pfam-B_6829;DUF3411;
GRMZM2G460866	3	186785529	186786078	catalytic activity;	HIT;Pfam-B_268;
GRMZM5G887696	3	186785590	186786351
GRMZM2G092474	3	186793464	186794596	defense response to fungus,incompatible interaction; response to salt stress;	Thaumatin;
AC194296.3_FG001	3	186799240	186804920		RNA_pol_Rpb1_2;Sec5;
GRMZM2G024806	3	186828308	186830548		Pfam-B_298;
GRMZM2G321276	3	186837277	186840148		NARP1;
GRMZM2G024992	3	186841172	186846668		Pfam-B_5453;
GRMZM2G069511	3	186926155	186927979		LEA_2;
GRMZM2G069455	3	186928916	186933600
GRMZM2G139688	3	187002242	187006264	DNA binding;	Myb_DNA-binding;
GRMZM2G437557	3	187005672	187005934
GRMZM2G139691	3	187021027	187026350	membrane;	Exostosin;
GRMZM2G139710	3	187028837	187033469	histone-lysine N-methyltransferase activity; nucleus;zinc ion binding;signal transducer activity; multicellular organismal development; chromatin modification;	SET;SAD_SRA;Pre-SET;
GRMZM2G702049	3	187043690	187043959		PPR_1;
GRMZM2G144936	3	187045535	187046653		Pfam-B_759;
GRMZM2G445100	3	187048471	187054448	proteolysis involved in cellular protein catabolic process; endopeptidase activity;proteasome core complex;vacuole; proteasome core complex,alpha-subunit complex;nucleus; threonine-type endopeptidase activity;apoplast;response to cold; ubiquitin-dependent protein catabolic process;plasma membrane; response to cadmium ion;proteasome complex;	Proteasome_A_N;Proteasome;
GRMZM2G445120	3	187064210	187065641		RF-1;
GRMZM2G145058	3	187085566	187089136
GRMZM2G107417	3	187099375	187101946		DUF3593;
GRMZM2G406600	3	187104555	187106570		DUF4371;
GRMZM2G036099	3	187164672	187172383	calcium ion binding;
GRMZM2G502376	3	187169005	187169676
GRMZM2G035820	3	187172511	187177190	ribonuclease III activity; RNA binding;RNA processing;
GRMZM2G035709	3	187212018	187215667	glycerol-3-phosphate dehydrogenase complex;potassium ion transport; cation transmembrane transporter activity;glycerol-3-phosphate dehydrogenase activity;glycerol-3-phosphate metabolic process;oxidation reduction;oxidoreductase activity;	DAO;
GRMZM2G050497	3	187217468	187218783
GRMZM2G349100	3	187221566	187222665
GRMZM5G815009	3	187221567	187226520	protein binding;	LRR_4;LRRNT_2;Pfam-B_2910;Pfam-B_11516;Pfam-B_1545;Pfam-B_2673;LRR_1;Pfam-B_12106;
GRMZM2G167276	3	187261337	187263649	cytoplasm;protein amino acid phosphorylation; phosphorylase kinase complex; glycogen biosynthetic process;plasma membrane;phosphorylase kinase activity; protein serine/threonine kinase activity; calcium ion binding;protein kinase activity; ATP binding;calmodulin binding;	Pkinase;EF-hand_7;
GRMZM2G167308	3	187268045	187272932	oxidation reduction;oxidoreductase activity;	Aldo_ket_red;
GRMZM2G019907	3	187291113	187335873	sequence-specific DNA binding; transcription factor activity;nucleus;regulation of transcription,DNA-dependent; DNA binding;protein dimerization activity;	DOG1;
AC202564.3_FG001	3	187332924	187333127
GRMZM2G020002	3	187336087	187340155	hydrolase activity; hydrolase activity,acting on carbon-nitrogen (but not peptide) bonds; endomembrane system;cellular response to nitrogen levels; uracil catabolic process;	Amidohydro_4;Pfam-B_1265;
GRMZM2G322331	3	187340359	187342662
GRMZM2G071645	3	187389959	187393814		Las1;Pfam-B_16875;
GRMZM2G071680	3	187398331	187412941
GRMZM2G071702	3	187428095	187428811
AC202564.3_FG006	3	187429742	187430179
GRMZM2G071705	3	187432419	187435419	ribosome;intracellular; structural constituent of ribosome; ice binding;homoiothermy; response to freezing;translation;	Pfam-B_6657;F-box; Pfam-B_649;Pfam-B_6929;
GRMZM2G071739	3	187437516	187440616	integral to membrane; G-protein coupled receptor protein signaling pathway;	Rhomboid; UBA;
GRMZM2G071790	3	187441065	187445356	cytoplasm;protein polymerization; microtubule-based process; GTPase activity;integral to membrane; microtubule-based movement;structural molecule activity; protein complex;serine-type peptidase activity; microtubule;GTP binding;	Tubulin; Tubulin_C; Pfam-B_81;
GRMZM5G857152	3	187441701	187441943
GRMZM2G072837	3	187445648	187447676		IQ;Pfam-B_10219;
GRMZM2G072853	3	187451095	187471591	plasma membrane;oxidation reduction;peroxidase activity; heme binding; response to oxidative stress;	Pfam-B_18076;
GRMZM2G072904	3	187453109	187453730
GRMZM2G073003	3	187473880	187477247	cytoplasm;nucleus;response to gamma radiation; cell cycle;regulation of cell growth;	Cyclin_C;Cyclin_N;
GRMZM2G073376	3	187477702	187481098	transferase activity,transferring hexosyl groups; metabolic process;	Pfam-B_16807;Pfam-B_2051; Pfam-B_19993;Pfam-B_19876; Pfam-B_9671;Pfam-B_1111;UDPGT;
GRMZM2G004858	3	187482912	187486948	transferase activity,transferring hexosyl groups; metabolic process;	Pfam-B_19876;Pfam-B_1111; UDPGT;Pfam-B_19993;
GRMZM2G483941	3	187483870	187484339
GRMZM2G101617	3	187532722	187534294	thylakoid;chloroplast stroma; chloroplast thylakoid lumen; thylakoid lumen;chloroplast;	PsbP;
GRMZM2G402092	3	187533213	187535807	chloroplast thylakoid membrane;	DUF3007;
GRMZM2G402159	3	187534441	187535293
GRMZM2G042492	3	187602497	187604635	ribosome;nucleus; DNA binding;intracellular; structural constituent of ribosome; regulation of transcription,DNA-dependent; ice binding;homoiothermy;response to freezing;translation; ligand-dependent nuclear receptor activity;	Ribosomal_L34;
GRMZM2G042364	3	187609671	187611938	membrane;	EamA;Pfam-B_3320;
GRMZM2G438586	3	187704516	187705128		Pfam-B_116;
GRMZM2G138074	3	187710605	187713565	monooxygenase activity; oxidation reduction; iron ion binding; heme binding; electron carrier activity;	p450;
GRMZM2G438583	3	187711990	187713287
GRMZM2G438551	3	187713907	187720118	cellular response to heat; response to wounding; cellular response to cold; plasma membrane;cysteine-type endopeptidase inhibitor activity; cellular response to water deprivation;	Cystatin;
GRMZM5G858738	3	187713986	187719521
GRMZM2G137942	3	187722520	187728289	adenosylmethionine decarboxylase activity; spermidine biosynthetic process;	SAM_decarbox;
GRMZM2G130558	3	187743514	187746272		Pfam-B_14575;TPT;Pfam-B_11929;
GRMZM2G431279	3	187743734	187744827
GRMZM5G859099	3	187809760	187812845	integral to membrane;transmembrane transport;	Mem_trans;
AC213654.3_FG004	3	187897013	187898101		F-box-like;
AC213654.3_FG003	3	187901801	187902343
GRMZM5G859195	3	187922271	187927591	threonine metabolic process; plastid;phosphorylation; kinase activity;homoserine kinase activity; 4-(cytidine 5'-diphospho)-2-C-methyl-D-erythritol kinase activity; terpenoid biosynthetic process; ATP binding;chloroplast;	GHMP_kinases_N;GHMP_kinases_C;
AC213654.3_FG001	3	187930046	187931023	zinc ion binding;protein binding;	zf-RING_3;zf-RING_2;
GRMZM2G702059	3	187981381	187984840		MRP-L20;
AC213654.3_FG006	3	188017138	188020110		Pec_lyase_C;
AC213654.3_FG005	3	188020707	188023659		Pfam-B_5273;
GRMZM2G139329	3	188085913	188103924	nuclease activity;DNA repair;	Exo_endo_phos;
GRMZM2G372440	3	188235489	188236634		Pfam-B_18070;
GRMZM2G372477	3	188239606	188246597	ATP binding;
GRMZM2G046907	3	188276960	188283703	hormone activity;extracellular region;
GRMZM2G046911	3	188300344	188302031	phosphopyruvate hydratase complex; magnesium ion binding; phosphopyruvate hydratase activity;glycolysis;	Pfam-B_1384;Pfam-B_5343;
GRMZM2G345866	3	188300687	188301708
GRMZM2G047021	3	188316883	188318288
GRMZM2G047028	3	188318910	188325562	thylakoid;cytoplasm;stromule; chloroplast envelope;cell wall;chloroplast stroma;nucleus; membrane;mitochondrion;apoplast;response to cold; response to cadmium ion; phosphoglycerate kinase activity;glycolysis;chloroplast;	PGK;
GRMZM2G047045	3	188319058	188321029
GRMZM2G047274	3	188328660	188331609	induction of apoptosis; cysteine-type endopeptidase activity; plasma membrane;proteolysis; cysteine-type peptidase activity;chloroplast;	Peptidase_C14;
GRMZM2G047384	3	188334945	188337485	base-excision repair;DNA repair;membrane; GTPase activator activity;DNA-3-methyladenine glycosylase I activity; type I hypersensitivity;catalytic activity;	Adenine_glyco;
AC183823.3_FG006	3	188339327	188339702
GRMZM5G809525	3	188372746	188373074
GRMZM2G047652	3	188374974	188376493	defense response;apoptosis; nucleoside-triphosphatase activity; ATP binding;nucleotide binding;	NB-ARC;
AC194917.3_FG001	3	188453002	188453436
GRMZM2G103135	3	188454650	188457016		Pfam-B_3604;NB-ARC;Pfam-B_6912;
GRMZM2G178704	3	188513304	188514833	defense response;apoptosis; nucleoside-triphosphatase activity; ATP binding;nucleotide binding;	NB-ARC;
GRMZM2G178707	3	188515072	188517262		DUF4220;
GRMZM2G302353	3	188528548	188530570
AC204515.4_FG006	3	188528710	188530299	G-protein coupled receptor activity; G-protein coupled receptor protein signaling pathway; integral to membrane;	Pfam-B_17432;DUF4220;DUF594;
GRMZM2G002165	3	188530684	188536510
GRMZM2G302293	3	188538240	188541899		Pfam-B_18202;bHLH-MYC_N;Pfam-B_1785;
GRMZM2G483767	3	188548281	188548606
AC204515.4_FG003	3	188558064	188558486
GRMZM2G002119	3	188571553	188572402	transcription factor activity; regulation of transcription,DNA-dependent;DNA binding;	AP2;
AC204515.4_FG001	3	188615615	188615902
GRMZM2G310368	3	188669571	188670618	transcription factor activity; regulation of transcription,DNA-dependent; plastid;DNA binding;	AP2;
AC212321.4_FG003	3	188773541	188774380
AC212321.4_FG004	3	188806577	188807564
GRMZM2G383833	3	188807135	188824665	zinc ion binding;protein binding;	zf-C3HC4;Pfam-B_9096;
GRMZM2G532628	3	188827348	188827922
GRMZM2G082676	3	188829428	188829606
AC212321.4_FG001	3	188842023	188842862
GRMZM2G349603	3	188896970	188907420	ice binding;homoiothermy;response to freezing;	PGP_phosphatase;
AC212350.3_FG005	3	188904103	188905957	membrane;immune response; tumor necrosis factor receptor binding;	Pfam-B_5312;
GRMZM2G005825	3	188923753	188924225
GRMZM2G306143	3	188925685	188929687	serine-type endopeptidase activity; negative regulation of catalytic activity; identical protein binding;proteolysis;	Inhibitor_I9;Peptidase_S8;PA;
GRMZM2G565429	3	189058740	189061807	cytoplasm;GTP binding;ice binding; homoiothermy;response to freezing;
AC205060.2_FG002	3	189063208	189064147
GRMZM5G802039	3	189075137	189077041
GRMZM5G822757	3	189079553	189080704		Pfam-B_4617;
GRMZM5G886287	3	189080187	189080372
GRMZM5G894296	3	189203260	189204212
GRMZM2G070591	3	189203262	189204212
GRMZM2G372156	3	189204312	189206899
GRMZM2G070577	3	189205000	189205722
GRMZM2G070465	3	189210127	189211405	cytoskeleton;regulation of actin filament polymerization;	P21-Arc;
GRMZM2G046431	3	189211804	189213015	cytoskeleton;regulation of actin filament polymerization;	P21-Arc;
GRMZM2G008109	3	189239405	189244232	serine-type endopeptidase activity; negative regulation of catalytic activity; identical protein binding;proteolysis;	Inhibitor_I9;Peptidase_S8;PA;
GRMZM2G113414	3	189344756	189347802	translational initiation;translation; translation initiation factor activity;	SUI1;
GRMZM2G113397	3	189354518	189355403		Pfam-B_258;
GRMZM2G396029	3	189356135	189357151
AC195244.3_FG008	3	189392497	189393267
GRMZM2G702066	3	189450328	189450699
AC233851.1_FG008	3	189455463	189455828	ice binding;homoiothermy;response to freezing;
GRMZM2G702070	3	189458036	189458463
AC233851.1_FG009	3	189459229	189459540		DUF4228;
AC233851.1_FG010	3	189463330	189463719		DUF4228;
AC233851.1_FG011	3	189464384	189466218		Pec_lyase_C;
GRMZM5G867518	3	189466588	189468555	membrane;cytosolic ribosome; cytosolic small ribosomal subunit; nucleolus;nucleus;DNA binding;chromatin; plasma membrane;chloroplast;	Ribosomal_S25;
GRMZM5G801031	3	189468683	189472786	respiratory chain complex I; nucleolus;vacuole;mitochondrion;mitochondrial membrane; mitochondrial respiratory chain complex I; copper ion binding;
AC233851.1_FG014	3	189496090	189497271		PPR;PPR_2;
AC233851.1_FG015	3	189514724	189514963
AC233851.1_FG016	3	189520332	189520805		Cu-oxidase_2;
AC233851.1_FG017	3	189534469	189536390	oxidation reduction; catechol oxidase activity; metabolic process;oxidoreductase activity;	Tyrosinase;PPO1_KFDV;PPO1_DWL;
GRMZM2G091338	3	189536953	189538986	protein serine/threonine kinase activity; protein amino acid phosphorylation; ATP binding;protein kinase activity;	Pfam-B_3458;Pkinase;
GRMZM5G874840	3	189600067	189603736	phosphotransferase activity,for other substituted phosphate groups; phospholipid biosynthetic process;membrane;mitochondrion;ice binding;cardiolipin synthase activity;homoiothermy;response to freezing;	CDP-OH_P_transf;
GRMZM5G873420	3	189604449	189605579
GRMZM2G085005	3	189653035	189655032	RNA binding;	Pfam-B_6067;KH_1;Pfam-B_3460;
GRMZM2G386261	3	189688258	189690692		PPR;PPR_2;PPR_3;
GRMZM2G386276	3	189691026	189696088	transcription factor activity;regulation of transcription,DNA-dependent;nucleus;transcription regulator activity;sequence-specific DNA binding;	START;Homeobox;
GRMZM2G085392	3	189697839	189699704	extracellular region;copper ion binding;electron carrier activity;	Cu_bind_like;
GRMZM2G173644	3	189770938	189773397	zinc ion binding;nucleic acid binding;	DUF4283;
GRMZM2G173647	3	189774217	189777798	apoptosis;nucleoside-triphosphatase activity;nucleotide binding;defense response;protein binding;ATP binding;	LRR_8;Pfam-B_9865;NB-ARC;Pfam-B_11981;Pfam-B_15722;
GRMZM2G173654	3	189779597	189780381	transport;intracellular;	NTF2;
GRMZM2G702078	3	189810934	189811573
GRMZM2G173658	3	189815554	189816192
GRMZM2G022934	3	189820599	189830402	catalytic activity;	Abhydrolase_6;
GRMZM5G854134	3	189820599	189821916
GRMZM2G321839	3	189851386	189853080	oxidation reduction;peroxidase activity;heme binding;response to oxidative stress;	peroxidase;
GRMZM2G702080	3	189882910	189883298	structural constituent of ribosome;ribosome;translation;intracellular;
GRMZM2G116700	3	189896515	189902414		WD40;BCAS3;
GRMZM2G116696	3	189932653	189935768		BATS;
GRMZM2G116670	3	189935954	189938757	integral to membrane;	TauE;
AC190560.2_FG002	3	189972727	189974162	dihydroneopterin aldolase activity;folic acid and derivative metabolic process;	FolB;
GRMZM2G116632	3	189985203	189986537	copper ion binding;electron carrier activity;	Cu_bind_like;
GRMZM5G861172	3	190059484	190059780
GRMZM2G105224	3	190062951	190065367	protein amino acid phosphorylation;protein kinase activity;zinc ion binding;ATP binding;intracellular;	Pfam-B_1875;Pfam-B_9060;
GRMZM5G885052	3	190064089	190065339
GRMZM2G061515	3	190085375	190087817		GH3;
AC210889.4_FG001	3	190155689	190156066
GRMZM2G056983	3	190163801	190165837
GRMZM2G057079	3	190175364	190176192	catalytic activity;IMP biosynthetic process;adenylosuccinate lyase activity;	ASL_C;
GRMZM2G440529	3	190314296	190317061	regulation of transcription,DNA-dependent;nucleus;transcription regulator activity;	Pfam-B_5343;Pfam-B_13637;
AC195817.3_FG002	3	190319657	190320532
GRMZM2G138800	3	190321122	190324751	response to auxin stimulus;FMN binding;vacuole;membrane;oxidoreductase activity,acting on NADH or NADPH,quinone or similar compound as acceptor;negative regulation of transcription,DNA-dependent;plasma membrane;oxidation reduction;oxidoreductase activity;	FMN_red;
GRMZM2G138802	3	190326306	190329174
GRMZM2G507124	3	190406753	190407379
GRMZM2G322723	3	190440738	190448848	protein amino acid phosphorylation;cellular protein localization;vacuole;cytosol;plasma membrane;carbohydrate binding;protein serine/threonine kinase activity;protein kinase activity;nucleus;protein amino acid autophosphorylation;ATP binding;recognition of pollen;	Pfam-B_8111;S_locus_glycop;B_lectin;PAN_2;
GRMZM2G322728	3	190454438	190460065	protein amino acid phosphorylation;cellular protein localization;vacuole;cytosol;plasma membrane;carbohydrate binding;protein serine/threonine kinase activity;protein kinase activity;nucleus;protein amino acid autophosphorylation;ATP binding;recognition of pollen;	Pkinase_Tyr;S_locus_glycop;B_lectin;PAN_2;Pfam-B_8111;Pfam-B_3458;
GRMZM2G322729	3	190458203	190460065
GRMZM2G153041	3	190509587	190512617
AC182838.3_FG006	3	190509605	190509976
GRMZM5G845906	3	190510243	190510401
GRMZM2G364375	3	190566470	190569674	protein amino acid phosphorylation;cellular protein localization;vacuole;cytosol;plasma membrane;carbohydrate binding;protein serine/threonine kinase activity;protein kinase activity;nucleus;protein amino acid autophosphorylation;ATP binding;recognition of pollen;	Pkinase_Tyr;S_locus_glycop;B_lectin;PAN_2;Pfam-B_8111;Pfam-B_3458;
GRMZM5G840931	3	190571142	190571780		DUF3403;
GRMZM5G890081	3	190681056	190681487	G-protein coupled receptor protein signaling pathway;leukotriene receptor activity;membrane;protein homooligomerization;integral to membrane;
AC210720.4_FG004	3	190681486	190681947
GRMZM5G802743	3	190705431	190705709
GRMZM2G062283	3	190750007	190751325	calcium ion binding;	EF-hand_8;
GRMZM2G062342	3	190750971	190753066	aerobic respiration;cellular iron ion homeostasis;response to oxidative stress;mitochondrion;response to hydrogen peroxide;	Frataxin_Cyay;
AC209093.3_FG006	3	190768577	190771798
GRMZM2G062373	3	190774183	190777585	response to stress;cytosol;plasma membrane;	Usp;
GRMZM2G362599	3	190778453	190778936
GRMZM2G062429	3	190782720	190789317	activation of protein kinase C activity by G-protein coupled receptor protein signaling pathway;diacylglycerol kinase activity;chloroplast;	DAGK_cat;DAGK_acc;
GRMZM2G062490	3	190802447	190804523		PPR;PPR_2;
GRMZM2G006562	3	190840872	190841135	cell wall catabolic process;	LysM;
GRMZM2G563190	3	190888962	190895056	cytoplasm;plastid;NADP or NADPH binding;FAD binding;calcium ion binding;potassium ion transport;cation transmembrane transporter activity;flavin-containing monooxygenase activity;mitochondrion;nucleotide binding;extrinsic to mitochondrial inner membrane;aminoacyl-tRNA ligase activity;ATP binding;metabolic process;tRNA aminoacylation for protein translation;translation;oxidation reduction;oxidored…	Pyr_redox_2;
GRMZM2G135027	3	190925608	190929953	transferase activity,transferring acyl groups;metabolic process;	Acyltransferase;Pfam-B_18159;
GRMZM2G135041	3	190930580	190930779
GRMZM2G135050	3	190941071	190942523	structural constituent of ribosome;translation;ribosome;	Ribosomal_L11;RED_C;
GRMZM2G135054	3	190944342	190947332		VPS28;
GRMZM2G082745	3	190995285	191005455	floral meristem determinacy;nucleus;regulation of inflorescence meristem growth;regulation of floral meristem growth;cytosol;meristem determinacy;	Pfam-B_9119;Pfam-B_13867;Pfam-B_10331;
GRMZM2G169782	3	191051584	191054484	homoiothermy;protein binding;membrane;response to light stimulus;signal transducer activity;response to freezing;ice binding;	NPH3;BTB;
GRMZM2G169785	3	191051584	191054479	type I hypersensitivity;
GRMZM2G169773	3	191054591	191060929	protein transport;integral to membrane;membrane;plasma membrane;	SCAMP;
GRMZM2G355343	3	191079233	191080602
GRMZM2G055000	3	191079233	191080743
GRMZM2G515752	3	191092239	191093160
GRMZM2G355329	3	191108652	191110787		FAR1;
GRMZM2G054905	3	191124531	191185971	proteolysis;metal ion binding;metalloendopeptidase activity;zinc ion binding;catalytic activity;	Pfam-B_41;Pfam-B_3122;Peptidase_M16;Pfam-B_63;Peptidase_M16_C;
GRMZM5G887847	3	191178789	191181492	proteolysis;serine-type carboxypeptidase activity;
GRMZM2G054811	3	191188560	191194936	monooxygenase activity;iron ion binding;oxidation reduction;oxidoreductase activity,acting on paired donors,with incorporation or reduction of molecular oxygen,reduced flavin or flavoprotein as one donor,and incorporation of one atom of oxygen;	Pfam-B_12315;
AC194425.3_FG006	3	191264606	191265781
AC194425.3_FG005	3	191278468	191279273
GRMZM2G136665	3	191295033	191305398	trichome branching;plasma membrane;nucleoside-triphosphatase activity;nucleotide binding;DNA-directed DNA polymerase activity;DNA replication;DNA binding;DNA polymerase III complex;trichome differentiation;ATP binding;	Pfam-B_2156;DNA_pol3_gamma3;DNA_pol3_delta2;
GRMZM2G436856	3	191313352	191313907	ice binding;homoiothermy;response to freezing;
GRMZM2G136710	3	191329486	191332629		Pfam-B_13439;DUF966;
GRMZM2G026333	3	191368350	191369254		RCC1;
GRMZM2G064791	3	191369911	191370381
AC210529.3_FG004	3	191373464	191374509		RCC1;
GRMZM2G057140	3	191413501	191495940	acid phosphatase activity;plasma membrane;	His_Phos_2;Pfam-B_3077;Pfam-B_3528;
GRMZM5G808875	3	191437783	191449795
GRMZM2G096920	3	191520339	191529043	DNA repair;nuclease activity;endonuclease activity;nucleus;nucleotide-excision repair;catalytic activity;DNA binding;single-stranded DNA binding;	XPG_I;XPG_N;Pfam-B_8259;
GRMZM2G000615	3	191612318	191619152		Vps51;
GRMZM2G127453	3	191679050	191682126	chloroplast envelope;ice binding;homoiothermy;response to freezing;
GRMZM5G823450	3	191681666	191681935
GRMZM2G093101	3	191762319	191766695	hydrolase activity;cell wall;cellular response to phosphate starvation;metal ion binding;plant-type cell wall;acid phosphatase activity;	Pfam-B_13291;Metallophos;Pfam-B_132;Metallophos_C;Pfam-B_6794;
GRMZM2G093239	3	191768789	191773650		WD40;
GRMZM5G817173	3	191840046	191843911	electron transport chain;FAD binding;cytokinin dehydrogenase activity;cytoplasmic membrane-bounded vesicle;catalytic activity;secretion by cell;plastid;cytokinin metabolic process;oxidation reduction;oxidoreductase activity;
GRMZM5G852454	3	191885520	191896958		MATH;
GRMZM5G821724	3	191904026	191905296	GTP binding;	GTP_EFTU_D2;GTP_EFTU_D3;
GRMZM5G851026	3	191907337	191927159		Pfam-B_15918;
GRMZM2G177259	3	191927986	191932327	pathogenesis;	Zein-binding;
GRMZM5G877838	3	191993936	191997221
AC203958.3_FG003	3	192016061	192016366
GRMZM5G888860	3	192017604	192018957
GRMZM2G047262	3	192019789	192022335	membrane;	Zeta_toxin;
AC190623.3_FG001	3	192033354	192034113	chloroplast thylakoid membrane;photosystem II;chloroplast;	PsbW;
AC190623.3_FG002	3	192039428	192042682
GRMZM2G078576	3	192114439	192124984		Dymeclin;
AC190623.3_FG004	3	192127152	192127729
GRMZM2G048831	3	192170400	192170670
GRMZM2G039228	3	192217421	192218163		NmrA;
GRMZM2G039166	3	192220448	192222352	methionine biosynthetic process;homocysteine S-methyltransferase activity;plasma membrane;S-methylmethionine cycle;	S-methyl_trans;
GRMZM2G038953	3	192222553	192234796	SRP-dependent cotranslational protein targeting to membrane;nucleoside-triphosphatase activity;nucleotide binding;7S RNA binding;protein binding;signal recognition particle;GTP binding;	Pfam-B_7718;SRP54;SRP_SPB;SRP54_N;
GRMZM5G866700	3	192303661	192303985
GRMZM2G562160	3	192303661	192303978
AC204381.3_FG003	3	192351598	192352260
GRMZM2G530786	3	192375584	192375908
GRMZM2G105850	3	192401348	192401879
GRMZM2G172924	3	192404434	192406132		PH;
GRMZM2G172891	3	192407462	192408194
AC204381.3_FG001	3	192409367	192413520	zinc ion binding;nucleic acid binding;
GRMZM5G838938	3	192421355	192424074
AC207767.2_FG001	3	192454504	192457951		DUF4283;
GRMZM2G702094	3	192469039	192469744
GRMZM5G876242	3	192470005	192470385
GRMZM2G020865	3	192479463	192491985
GRMZM2G045128	3	192496985	192504121	binding;
GRMZM2G702100	3	192536197	192536902
GRMZM5G873702	3	192537175	192537555
GRMZM5G899168	3	192721000	192723809
AC197578.4_FG002	3	192724571	192725704
GRMZM2G702103	3	192737545	192739240
AC197578.4_FG001	3	192774502	192779708	6-phosphofructokinase complex;carbohydrate metabolic process;cell wall;membrane;plant-type cell wall;plasma membrane;hydrolase activity,hydrolyzing O-glycosyl compounds;6-phosphofructokinase activity;glycolysis;	Glyco_hydro_3;Glyco_hydro_3_C;
GRMZM2G582965	3	192781437	192788053	double-stranded RNA binding;intracellular;	dsrm;
GRMZM2G025758	3	192906683	192908085		DUF260;
GRMZM2G025872	3	192908689	192912550
AC197259.3_FG002	3	192912158	192912520
AC197259.3_FG003	3	192950875	192952327
GRMZM2G071441	3	193091877	193119714	ubiquitin-dependent protein catabolic process;ubiquitin thiolesterase activity;	UCH;USP7_ICP0_bdg;USP7_C2;Pfam-B_14828;
GRMZM2G016068	3	193147551	193149409
GRMZM5G871846	3	193149933	193162348
AC210619.3_FG004	3	193235631	193235939
GRMZM2G091756	3	193301891	193303538	mitochondrial matrix;
GRMZM2G016640	3	193310871	193311970	mitochondrial matrix;	MAM33;
GRMZM2G084051	3	193338697	193339002
GRMZM2G436020	3	193375574	193376023		Tub_2;
GRMZM2G304474	3	193376130	193376599		Tub_2;
GRMZM2G089143	3	193461131	193466273
GRMZM2G089141	3	193466377	193466996	ice binding;homoiothermy;response to freezing;	DUF640;
GRMZM2G094090	3	193468665	193471953		PPR;PPR_2;PPR_1;
GRMZM2G094080	3	193472318	193476499
GRMZM5G858318	3	193565017	193568735		DNA_pol_B;
GRMZM2G042412	3	193588524	193589318	copper ion transmembrane transporter activity;integral to membrane;copper ion transport;	Ctr;
GRMZM5G816545	3	193603516	193604803
GRMZM5G897926	3	193608325	193614651	plastid chromosome;transcription from plastid promoter;nucleoid;positive regulation of transcription,DNA-dependent;chloroplast;
GRMZM2G507678	3	193608884	193609267		DUF1298;
GRMZM2G052365	3	193637409	193648778	serine-type endopeptidase activity;cell wall;membrane;plant-type cell wall;proteolysis;negative regulation of catalytic activity;identical protein binding;	Inhibitor_I9;Peptidase_S8;
GRMZM5G851409	3	193637551	193638005
GRMZM2G388753	3	193657247	193657710
GRMZM5G838937	3	193695303	193695731
GRMZM2G148520	3	193730862	193731442
GRMZM2G571421	3	193731757	193732134
GRMZM2G101698	3	193748071	193756997	catalytic activity;iron-sulfur cluster binding;lipoate biosynthetic process;lipoate synthase activity;4 iron,4 sulfur cluster binding;
GRMZM2G101760	3	193757629	193763575		PAT1;Pfam-B_8561;
AC204639.3_FG005	3	193800080	193800319
GRMZM2G029785	3	193843756	193847357
GRMZM2G049759	3	193848764	193854031		Pfam-B_5769;
GRMZM2G049754	3	193854786	193855261
GRMZM2G049735	3	193857766	193858162
AC201811.3_FG003	3	193858284	193858996	metal ion binding;metal ion transport;
GRMZM2G049654	3	193860350	193862467	regulation of transcription,DNA-dependent;nucleus;plasma membrane;
GRMZM2G030394	3	193900850	193901415
GRMZM2G320013	3	194006486	194012559		Pfam-B_3560;
GRMZM2G446928	3	194032331	194034096		Pfam-B_12062;
GRMZM2G454081	3	194038615	194044807		Glyco_tranf_2_3;Pfam-B_12062;
GRMZM5G866638	3	194043054	194044116
GRMZM2G152451	3	194047847	194048693
GRMZM2G454085	3	194051478	194052195	large ribosomal subunit;ribosome;intracellular;structural constituent of ribosome;translation;chloroplast;	Ribosomal_L14;
GRMZM2G152461	3	194053568	194055123	zinc ion binding;protein binding;	zf-C3HC4_2;
GRMZM2G454204	3	194053785	194055123
GRMZM2G152490	3	194057936	194058816
GRMZM2G152496	3	194061741	194063856		DUF3615;
GRMZM2G152499	3	194064585	194065410	cAMP-dependent protein kinase complex;cAMP-dependent protein kinase regulator activity;regulation of protein amino acid phosphorylation;
GRMZM5G835806	3	194064585	194065410
GRMZM2G454225	3	194066019	194068091
AC182831.3_FG004	3	194168275	194168862
GRMZM2G156877	3	194169752	194171618		GST_C;
GRMZM2G335815	3	194230587	194231273
GRMZM2G156377	3	194255478	194256634	calcium ion binding;	EF-hand_1;EF-hand_8;
GRMZM2G390221	3	194331178	194339765	nucleic acid binding;	RRM_5;
GRMZM2G089944	3	194348658	194355579	vacuole;hydrolase activity,acting on carbon-nitrogen (but not peptide) bonds,in linear amides;metabolic process;	FmdA_AmdA;
GRMZM2G089941	3	194357324	194357584
GRMZM2G033359	3	194424615	194428239	cytoplasmic membrane-bounded vesicle;secretion by cell;indole-3-acetic acid amido synthetase;	GH3;
AC211583.4_FG003	3	194441123	194442012
GRMZM2G528872	3	194467414	194467616
GRMZM2G377589	3	194474412	194477815	DNA recombination;nucleobase,nucleoside,nucleotide and nucleic acid metabolic process;DNA repair;hydrolase activity,acting on ester bonds;cytoplasm;response to DNA damage stimulus;nucleic acid binding;	UPF0081;
GRMZM5G844748	3	194484361	194484656
GRMZM2G147322	3	194484990	194485251
GRMZM2G052816	3	194512254	194513303	amino acid biosynthetic process;	AA_kinase;
GRMZM2G480134	3	194535805	194540483	oxidation reduction;oxidoreductase activity;	Pfam-B_1351;NAD_binding_1;
GRMZM2G028369	3	194545569	194549360	response to biotic stimulus;tryptophan biosynthetic process;chorismate metabolic process;chorismate mutase activity;aromatic amino acid family biosynthetic process;	Pfam-B_5800;Pfam-B_1059;Pfam-B_9705;CM_2;
GRMZM2G128531	3	194633422	194634335	copper ion binding;electron carrier activity;	Cu_bind_like;
GRMZM2G048843	3	194638912	194640810		DUF155;
GRMZM2G165485	3	194641068	194641357
GRMZM2G409970	3	194674265	194674717
GRMZM2G040881	3	194698143	194700110
GRMZM2G162768	3	194739182	194740582		X8;
GRMZM2G162754	3	194756419	194757620		DUF620;
GRMZM5G858698	3	194766186	194766581
GRMZM2G111657	3	194800830	194803994	exocytosis;exocyst;	Exo70;
GRMZM2G111637	3	194818944	194820744		DUF3571;
GRMZM2G552140	3	194823846	194824616
GRMZM5G898597	3	194825529	194829564	mitochondrion;
GRMZM2G166946	3	194884444	194887065		TCP;
GRMZM2G390160	3	194927242	194934259
GRMZM2G310031	3	194979956	194980734
GRMZM2G160520	3	194998235	194999739
GRMZM2G078301	3	195043534	195044713
GRMZM2G339513	3	195054402	195056682	protein dimerization activity;	Pfam-B_4002;Dimer_Tnp_hAT;
GRMZM2G035790	3	195057497	195059945	oligopeptide transport;transporter activity;membrane;plasma membrane;	Pfam-B_1128;PTR2;
GRMZM2G158807	3	195105078	195107768	oligopeptide transport;transporter activity;membrane;	PTR2;
GRMZM2G460078	3	195105902	195126859	catalytic activity;membrane;metabolic process;	AMP-binding;AMP-binding_C;
GRMZM2G702115	3	195229369	195230008
GRMZM2G059678	3	195243184	195247722		TCR;
GRMZM2G463160	3	195258770	195260129
GRMZM2G463157	3	195263804	195264215		DUF3571;
GRMZM2G163407	3	195267478	195268760
GRMZM2G393716	3	195293733	195300127	structural constituent of ribosome;ribosome;translation;intracellular;	Ribosomal_S24e;SHMT;
AC211446.2_FG010	3	195310046	195310876
GRMZM2G094712	3	195312990	195319148	leaf senescence;membrane;catalytic activity;cell wall;cytosol;amino acid metabolic process;peroxisome;transaminase activity;biosynthetic process;plastid;nitrogen compound metabolic process;pyridoxal phosphate binding;plasma membrane;copper ion binding;transferase activity,transferring nitrogenous groups;L-aspartate:2-oxoglutarate aminotransferase activity;	Pfam-B_7570;Aminotran_1_2;
GRMZM5G840538	3	195378100	195380284	Rho guanyl-nucleotide exchange factor activity;cytoplasm;nucleus;pollen tube growth;embryonic development ending in seed dormancy;root development;plasma membrane;	PRONE;
GRMZM2G016516	3	195391775	195394030		PPR;
GRMZM2G016435	3	195397485	195398202	microtubule-based process;microtubule associated complex;microtubule motor activity;	Dynein_light;
GRMZM2G015881	3	195416508	195423273		HCNGP;
GRMZM2G014833	3	195508248	195512013	protein amino acid phosphorylation;integral to membrane;protein serine/threonine kinase activity;dopamine receptor activity;signal transduction;protein kinase activity;G-protein coupled receptor protein signaling pathway;ATP binding;	Pkinase;NAF;
GRMZM2G015186	3	195517595	195518636
GRMZM2G446220	3	195606865	195609794		DOG1;
GRMZM2G446225	3	195607698	195609783
GRMZM2G144960	3	195611553	195613042		Pfam-B_1664;
GRMZM5G814869	3	195612015	195612953
GRMZM2G162175	3	195644501	195654903	oxidation reduction;cysteamine dioxygenase activity;	DUF1637;
GRMZM2G162238	3	195654384	195658613	carbohydrate metabolic process;carbohydrate binding;hydrolase activity,hydrolyzing O-glycosyl compounds;	Gal_Lectin;Pfam-B_10066;Glyco_hydro_35;Pfam-B_541;
GRMZM2G162274	3	195670548	195673406	proteolysis;integral to membrane;membrane;serine-type peptidase activity;	Peptidase_S24;
GRMZM2G162290	3	195697766	195701140		DUF688;
GRMZM2G463873	3	195733297	195735873
AC205813.4_FG005	3	195739077	195739559
GRMZM2G162305	3	195750469	195751551	chloroplast;	DUF4228;
AC205813.4_FG007	3	195762936	195763250
AC205813.4_FG008	3	195770392	195772038
GRMZM2G072586	3	195786273	195788077		FBD;
AC215860.3_FG005	3	195790109	195790417
GRMZM2G452529	3	195881870	195897637	transferase activity,transferring phosphorus-containing groups;membrane;	CTP_transf_1;
GRMZM2G452602	3	195896975	195898147
GRMZM2G394973	3	195926190	195927293	regulation of transcription,DNA-dependent;zinc ion binding;DNA binding;	zf-Dof;
GRMZM2G394979	3	195931044	195931695	metal ion transport;metal ion binding;mercury ion transmembrane transporter activity;mercury ion transport;	HMA;
GRMZM2G095084	3	195933489	195940475	DNA-directed DNA polymerase activity;response to UV-B;damaged DNA binding;error-prone postreplication DNA repair;DNA repair;	IMS;
GRMZM2G105827	3	195940555	195943584		PPR;Pfam-B_15099;PPR_3;
GRMZM2G405722	3	195942249	195942952
GRMZM2G105863	3	195963127	195965558
GRMZM5G853489	3	195963600	195965087
GRMZM5G859418	3	195969031	195969450
GRMZM2G324886	3	196019180	196024451	plasma membrane;	CS;SGS;Siah-Interact_N;
GRMZM2G324869	3	196029363	196031049
GRMZM2G023469	3	196031390	196046161		Pfam-B_3914;CBF;
GRMZM2G022777	3	196047077	196052203	small ribosomal subunit;apoptosis;nucleoside-triphosphatase activity;nucleotide binding;mitochondrial ribosome;ATP binding;	AAA;
GRMZM2G022679	3	196062524	196064578	response to red or far red light;oxidation reduction;response to red light;iron ion binding;gibberellin catabolic process;oxidoreductase activity;	2OG-FeII_Oxy;DIOX_N;
GRMZM2G324806	3	196068033	196069784		Pfam-B_759;
GRMZM2G022672	3	196081292	196082008		Autophagy_N;
GRMZM2G702119	3	196082289	196082810
GRMZM2G022253	3	196090385	196091178
GRMZM2G324705	3	196094333	196096899	plasma membrane;	DUF642;
GRMZM2G430606	3	196098904	196101601	cyclin-dependent protein kinase regulator activity;cell cycle;	CKS;
GRMZM2G127661	3	196129890	196132232
AC203362.4_FG011	3	196133212	196133394
AC203362.4_FG012	3	196134708	196135189		Pectinesterase;
GRMZM2G127665	3	196137228	196147873		La;
GRMZM5G822216	3	196142813	196143034
GRMZM2G127695	3	196149916	196151482
GRMZM2G027976	3	196153277	196156565	sequence-specific DNA binding;transcription factor activity;nucleus;type I hypersensitivity;regulation of transcription,DNA-dependent;transcription activator activity;DNA binding;protein dimerization activity;	bZIP_1;
GRMZM2G028159	3	196198579	196201903		Pfam-B_19452;
GRMZM2G028234	3	196206018	196207077	zinc ion binding;ice binding;protein binding;homoiothermy;response to freezing;	zf-RING_2;
AC190900.2_FG003	3	196306202	196306555
AC190900.2_FG004	3	196311446	196311974
GRMZM2G309660	3	196343754	196351584
GRMZM2G352234	3	196434420	196436436		PPR;PPR_2;Pfam-B_10214;PPR_3;
GRMZM2G052778	3	196438028	196438986
GRMZM2G052776	3	196441003	196441263	extracellular region;cytokine activity;immune response;
GRMZM2G052767	3	196446135	196447298
GRMZM2G352226	3	196446174	196446938
GRMZM2G022856	3	196480701	196487332	1,3-beta-glucan biosynthetic process;callose deposition during defense response;1,3-beta-glucan synthase complex;callose deposition in cell wall during defense response;reproduction;pollen development;leaf senescence;salicylic acid mediated signaling pathway;response to fungus;membrane;defense response;1,3-beta-glucan synthase activity;leaf morphogenesis;defense response signaling pathway,resista…	Pfam-B_16490;Pfam-B_3782;Pfam-B_1748;FKS1_dom1;Glucan_synthase;Pfam-B_19860;
GRMZM5G810484	3	196481027	196481392
GRMZM2G167174	3	196527884	196530531		Pfam-B_10086;
GRMZM2G167187	3	196560508	196561690
AC210193.4_FG002	3	196560796	196561635
GRMZM2G056120	3	196568222	196574187	regulation of transcription,DNA-dependent;nucleus;response to hormone stimulus;DNA binding;	Pfam-B_4388;Pfam-B_2360;Pfam-B_880;Auxin_resp;B3;
GRMZM2G055857	3	196592864	196598555	zinc ion binding;oxidation reduction;metabolic process;oxidoreductase activity;	ADH_N;ADH_zinc_N_2;
AC210205.3_FG009	3	196687551	196687844
AC210205.3_FG008	3	196688340	196688756
GRMZM2G479818	3	196688366	196689694
AC210205.3_FG007	3	196689156	196689554
GRMZM2G443814	3	196691600	196697993	nucleus;histone modification;transcription initiation;DNA binding;	GYF;Plus-3;Pfam-B_7563;SWIB;
GRMZM2G409499	3	196718386	196722577	zinc ion binding;protein binding;	Pfam-B_7563;
GRMZM2G107642	3	196779213	196779517
GRMZM2G409475	3	196859367	196860632		Pfam-B_8974;
GRMZM2G409473	3	196860749	196861075
GRMZM2G107617	3	196861661	196862592
AC210205.3_FG002	3	196862794	196863381		DUF630;
GRMZM2G409430	3	196866219	196877816		Nucleopor_Nup85;
GRMZM5G857897	3	196878248	196879096
GRMZM2G455320	3	196929320	196936355
GRMZM2G154165	3	196936680	196945179	endoplasmic reticulum;protein amino acid glycosylation;membrane;response to salt stress;dicarboxylic acid transport;plasma membrane;oligosaccharyl transferase activity;sodium:dicarboxylate symporter activity;	STT3;
GRMZM2G446858	3	197015856	197019350		RPE65;
GRMZM2G140201	3	197247511	197250009	carbohydrate metabolic process;hydrolase activity,hydrolyzing O-glycosyl compounds;	Cellulase;
GRMZM2G069694	3	197281763	197283632		DUF506;
GRMZM2G021704	3	197320789	197325616	hydrolase activity,acting on carbon-nitrogen (but not peptide) bonds,in cyclic amides;dihydroorotase activity;chloroplast;pyrimidine base biosynthetic process;hydrolase activity;	Amidohydro_1;
GRMZM2G021698	3	197326091	197326412
GRMZM2G317285	3	197327580	197328805		PPR_2;PPR_3;
GRMZM2G021604	3	197329140	197330362	protein phosphatase type 2A regulator activity;signal transduction;protein phosphatase type 2A complex;	B56;
GRMZM2G317251	3	197332517	197334376		H_PPase;
GRMZM2G105425	3	197354376	197375787	protein secretion;RNA binding;chloroplast;	S4;
GRMZM2G314520	3	197382762	197384196	ribosome;type I hypersensitivity;structural constituent of ribosome;ice binding;homoiothermy;response to freezing;intracellular;translation;	VQ;Pfam-B_2984;
GRMZM2G010306	3	197386891	197392522	cytokinesis;GTPase activity;GTP binding;	Dynamin_N;Pfam-B_343;
GRMZM2G314546	3	197392618	197406087	transcription factor activity;sequence-specific DNA binding;zinc ion binding;protein binding;regulation of transcription,DNA-dependent;	Homeobox;PHD;
GRMZM2G010762	3	197406823	197407784	copper ion binding;electron carrier activity;	Cu_bind_like;
GRMZM2G010804	3	197415755	197417721		Abhydrolase_5;
GRMZM2G010936	3	197420165	197420921		Senescence_reg;
GRMZM2G314582	3	197430315	197430786
GRMZM2G314583	3	197433262	197436079
GRMZM2G327923	3	197436922	197441705	microtubule-based movement;ATP binding;microtubule motor activity;	Kinesin;SWIB;
GRMZM2G045215	3	197506716	197509018	lipid metabolic process;hydrolase activity,acting on ester bonds;	Lipase_GDSL;Pfam-B_1851;
AC205564.3_FG013	3	197516036	197516414
GRMZM2G045366	3	197516992	197521537	cytoplasm;protein amino acid phosphorylation;regulation of signal transduction;nucleus;protein kinase activity;protein serine/threonine kinase activity;plasma membrane;ATP binding;	Pkinase_Tyr;Ank_2;
AC199374.4_FG003	3	197610693	197611677
GRMZM2G103666	3	197636530	197638416		PBP;Pfam-B_845;
GRMZM2G103544	3	197681644	197687173	cell death;immune response;	MACPF;
GRMZM2G043926	3	197713771	197717126	oligopeptide transport;transporter activity;membrane;	Pfam-B_19907;Pfam-B_780;PTR2;
GRMZM2G043521	3	197717130	197718439		DUF1264;
GRMZM2G344418	3	197717288	197718438
GRMZM2G043464	3	197718752	197721375		DUF616;
GRMZM2G043212	3	197721783	197724923	thylakoid;ribosome;chloroplast stroma;intracellular;structural constituent of ribosome;translation;chloroplast;	Ribosomal_L13;
AC193457.3_FG002	3	197785914	197786177
GRMZM2G377090	3	197862609	197863988		LEA_2;
GRMZM2G004575	3	197887746	197888304
GRMZM2G304274	3	197889969	197905140	catalytic activity;trehalose biosynthetic process;metabolic process;	Glyco_transf_20;Trehalose_PPase;
GRMZM2G004617	3	197891271	197892071	cell wall catabolic process;	LysM;
GRMZM2G123277	3	197947785	197952726	catalytic activity;trehalose biosynthetic process;metabolic process;	Glyco_transf_20;Trehalose_PPase;
GRMZM2G127431	3	198039992	198041529		Ovate;
GRMZM2G429274	3	198046117	198050236		Lipase_GDSL;
GRMZM2G167283	3	198139669	198147711	transmembrane transport;	EamA;Pfam-B_14575;Pfam-B_778;TPT;
GRMZM2G141299	3	198214591	198216492	transcription factor activity;sequence-specific DNA binding;regulation of transcription,DNA-dependent;	WRKY;
GRMZM2G702127	3	198233306	198233524
GRMZM2G037102	3	198281677	198282096
AC203900.3_FG004	3	198364655	198365119
GRMZM2G055795	3	198366496	198372124	secondary cell wall biogenesis;response to water deprivation;cell wall;membrane;cellulose biosynthetic process;defense response to fungus;cellulose synthase (UDP-forming) activity;zinc ion binding;protein binding;response to osmotic stress;positive regulation of abscisic acid biosynthetic process;defense response to bacterium;	Cellulose_synt;
AC203900.3_FG006	3	198375027	198376271	protein binding;plasma membrane;	Pfam-B_5929;Pfam-B_2673;Pfam-B_2910;Pfam-B_11516;LRR_8;Pfam-B_12106;
GRMZM2G055898	3	198383505	198387549		DUF814;
GRMZM2G358830	3	198390411	198394971	protein serine/threonine kinase activity;protein amino acid phosphorylation;structural constituent of cell wall;ATP binding;protein kinase activity;	Pkinase_Tyr;Pfam-B_3458;
GRMZM2G042099	3	198517884	198535509		DUF1084;
AC209455.3_FG007	3	198527106	198527606
GRMZM5G835452	3	198529038	198529275
AC209455.3_FG009	3	198539184	198543636
GRMZM5G874072	3	198561035	198561620
GRMZM2G042536	3	198561708	198562844
GRMZM2G042545	3	198562397	198562844
GRMZM2G042548	3	198566641	198569108		NAM-associated;
GRMZM2G042723	3	198571054	198571903
GRMZM2G042754	3	198578317	198581405		Pfam-B_17803;
GRMZM2G042818	3	198588979	198593726	catalytic activity;metabolic process;	Pfam-B_2828;ECH_C;
GRMZM2G474326	3	198595579	198596727	transcription factor activity;response to freezing;regulation of transcription,DNA-dependent;ice binding;homoiothermy;DNA binding;	AP2;
GRMZM2G176699	3	198597189	198606005	lipid-A-disaccharide synthase activity;lipid A biosynthetic process;	LpxB;
GRMZM5G892942	3	198627165	198627651
GRMZM2G128688	3	198666831	198683812	intracellular;GTPase activity;GTP binding;	Pfam-B_38;EFG_C;Pfam-B_3503;GTP_EFTU;Pfam-B_4627;Pfam-B_16;Pfam-B_170;GTP_EFTU_D2;Pfam-B_6517;Pfam-B_912;Pfam-B_7667;
AC212145.4_FG002	3	198673841	198676805
GRMZM2G093535	3	198730612	198732557		PP28;
GRMZM2G394586	3	198744805	198749529		Pfam-B_5312;DUF4283;
GRMZM2G081615	3	198785685	198788437
GRMZM2G072767	3	198816028	198819647		RCC1;Ank_2;
AC216788.2_FG004	3	198828295	198828828
GRMZM2G156016	3	198911351	198917951	transcription activator activity;	Pfam-B_2984;
AC207427.3_FG002	3	198913838	198914335
AC207427.3_FG004	3	198918581	198918967
AC207427.3_FG005	3	198932468	198933022
GRMZM2G531339	3	198992530	198992879
GRMZM2G323622	3	199019124	199026441	microtubule-based movement;ATP binding;microtubule motor activity;	Kinesin;
GRMZM2G026746	3	199027064	199028602
GRMZM5G856301	3	199027696	199028435
GRMZM5G807582	3	199035190	199037511
GRMZM5G866163	3	199054099	199056442
GRMZM2G039246	3	199104280	199106245	cytoplasm;regulation of cytokinin mediated signaling;cytokinin mediated signaling;two-component signal transduction system (phosphorelay);nucleus;histidine phosphotransfer kinase activity;signal transducer activity;	Hpt;
GRMZM2G477200	3	199231031	199235729	ATP-dependent peptidase activity;proteolysis;	Pfam-B_17080;LON;
GRMZM2G477198	3	199236789	199237271
GRMZM2G177970	3	199239431	199244210	cytoplasm;aminoacyl-tRNA ligase activity;nucleotide binding;tryptophanyl-tRNA aminoacylation;tRNA aminoacylation for protein translation;tryptophan-tRNA ligase activity;translation;ATP binding;	tRNA-synt_1b;
GRMZM2G177940	3	199246839	199249071	cell wall modification;cell wall;pectinesterase activity;	Pectinesterase;
GRMZM2G177929	3	199250604	199254280		IQ;DUF4005;
AC212001.2_FG009	3	199261399	199262432
GRMZM2G588776	3	199263462	199265262
GRMZM5G856653	3	199268256	199274654	hexose catabolic process;plastid;carbohydrate metabolic process;programmed cell death;phosphotransferase activity,alcohol group as acceptor;fructokinase activity;nucleus;membrane;hexokinase activity;glucokinase activity;mitochondrion;glucose mediated signaling;vacuole;sugar mediated signaling;zinc ion binding;plasma membrane;hexokinase-dependent signaling;glycolysis;ATP binding;	Hexokinase_1;Hexokinase_2;
GRMZM2G177883	3	199275560	199279073	protein amino acid phosphorylation;membrane;protein serine/threonine kinase activity;protein binding;protein kinase activity;plasma membrane;ATP binding;	Pfam-B_5929;Pfam-B_2673;LRRNT_2;Pfam-B_2910;Pfam-B_11516;LRR_8;Pkinase;LRR_1;Pfam-B_12106;LRR_6;
GRMZM2G444814	3	199281453	199290366
GRMZM5G818186	3	199293031	199294186	pentose-phosphate shunt;phosphogluconate dehydrogenase (decarboxylating) activity;oxidation reduction;type I hypersensitivity;	NAD_binding_2;NAD_binding_11;
GRMZM2G057067	3	199305498	199307986	regulation of translation;regulation of transcription,DNA-dependent;nucleus;	AUX_IAA;
GRMZM5G808979	3	199331715	199332435
GRMZM2G356115	3	199331715	199332435
AC212001.2_FG005	3	199333104	199334574
GRMZM2G159105	3	199478617	199484783	protein serine/threonine kinase activity;protein amino acid phosphorylation;ATP binding;protein kinase activity;	Pkinase_Tyr;Pfam-B_3458;
GRMZM2G159171	3	199487346	199491489	vacuole;proteolysis;peptidase activity;	TFR_dimer;PA;Peptidase_M28;Pfam-B_1937;
GRMZM5G815165	3	199551550	199557248	proteolysis;peptidase activity;	TFR_dimer;Peptidase_M28;
GRMZM2G078210	3	199561299	199564254	plant-type cell wall;	DUF1005;
GRMZM5G887890	3	199614371	199619929
GRMZM2G140455	3	199620448	199621531	cytoplasm;phragmoplast;cytoskeleton organization;actin cytoskeleton;nucleus;actin cytoskeleton organization;actin binding;	Profilin;
GRMZM2G005082	3	199622172	199641167	anchored to plasma membrane;plasma membrane;carbohydrate metabolic process;plant-type cell wall;hydrolase activity,hydrolyzing O-glycosyl compounds;	X8;Glyco_hydro_17;
GRMZM2G051151	3	199650095	199651105
GRMZM5G836674	3	199651064	199660284	dopamine receptor activity;integral to membrane;G-protein coupled receptor protein signaling pathway;zinc ion binding;metallopeptidase activity;	UPF0054;
GRMZM2G051288	3	199661246	199664915	dephosphorylation;protein amino acid dephosphorylation;protein tyrosine phosphatase activity;phosphatase activity;protein tyrosine/serine/threonine phosphatase activity;	DSPc;
GRMZM2G702135	3	199666030	199666674
GRMZM5G897550	3	199749280	199750442
GRMZM2G130715	3	199810407	199812748	6-phosphofructokinase activity;6-phosphofructokinase complex;glycolysis;
GRMZM5G879882	3	199826593	199834840	6-phosphofructokinase activity;6-phosphofructokinase complex;cytosol;glycolysis;plasma membrane;	PFK;
AC211175.3_FG005	3	199853295	199856980	protein serine/threonine kinase activity;protein amino acid phosphorylation;ATP binding;protein kinase activity;	Pfam-B_3458;Pkinase;
AC211175.3_FG006	3	199861121	199861324
GRMZM5G886883	3	199952766	199959799
GRMZM2G142553	3	199961228	199962870		Peptidase_C48;
GRMZM2G054826	3	199970153	199970478
AC204712.3_FG002	3	199983675	199984303
GRMZM2G111510	3	200035654	200043818	nucleosome assembly;nucleosome;zinc ion binding;DNA binding;	PNK3P;zf-PARP;
GRMZM2G549793	3	200060385	200060706
GRMZM2G412624	3	200060987	200066583
GRMZM2G111436	3	200067856	200068776	nucleobase,nucleoside,nucleotide and nucleic acid metabolic process;3'-5' exonuclease activity;nucleic acid binding;intracellular;	DNA_pol_A_exo1;
AC204712.3_FG006	3	200114326	200115063
GRMZM2G104171	3	200124996	200125416		Pkinase;
GRMZM2G158645	3	200130105	200133353		PPR;Pfam-B_10214;DYW_deaminase;
GRMZM2G578140	3	200130128	200130714
GRMZM2G158562	3	200133483	200137662	protein prenylation;response to abscisic acid stimulus;response to water deprivation;protein farnesyltransferase complex;catalytic activity;regulation of meristem organization;protein farnesyltransferase activity;negative regulation of abscisic acid mediated signaling;	Prenyltrans_2;Pfam-B_3683;Prenyltrans;
GRMZM2G031308	3	200165208	200169726	endoplasmic reticulum;	Reticulon;
GRMZM2G078771	3	200184656	200185670	response to desiccation;ice binding;homoiothermy;response to freezing;	LEA_2;
GRMZM2G078756	3	200186518	200190682	cytoplasm;membrane;phenylalanine-tRNA ligase activity;aminoacyl-tRNA ligase activity;tRNA processing;phenylalanyl-tRNA aminoacylation;magnesium ion binding;mitochondrion;nucleotide binding;tRNA aminoacylation;tRNA binding;translation;ATP binding;chloroplast;	FDX-ACB;tRNA-synt_2d;
GRMZM2G381025	3	200191042	200193343	transferase activity,transferring hexosyl groups;metabolic process;	UDPGT;
GRMZM2G381024	3	200191549	200193421
AC190883.2_FG005	3	200195395	200198461
GRMZM2G381019	3	200198463	200200422
GRMZM2G122072	3	200210298	200220430	transferase activity,transferring hexosyl groups;metabolic process;	UDPGT;
GRMZM2G423387	3	200211610	200212658
GRMZM2G138152	3	200292127	200312906	callose deposition during defense response;FAD binding;hydrogen peroxide biosynthetic process;oxidoreductase activity,acting on NADH or NADPH,with oxygen as acceptor;integral to membrane;membrane;response to ethylene stimulus;defense response;respiratory burst during defense response;regulation of stomatal movement;calcium ion binding;integral to plasma membrane;plasma membrane;oxygen and reactiv…	NADPH_Ox;
GRMZM2G431506	3	200311487	200312906
GRMZM2G028547	3	200398001	200398647	structural constituent of ribosome;ribosome;intracellular;translation;rRNA binding;	Ribosomal_L20;
GRMZM2G330229	3	200406586	200416659	integral to membrane;G-protein coupled receptor protein signaling pathway;
GRMZM2G069865	3	200421605	200430964	iron ion binding;oxidoreductase activity;oxidation reduction;FMN binding;
GRMZM5G800586	3	200431764	200433851		BURP;Pfam-B_13374;
AC207821.3_FG001	3	200537293	200538356
AC207726.3_FG002	3	200600253	200601130
GRMZM2G702140	3	200605738	200605890
AC210410.3_FG004	3	200655567	200656311	copper-exporting ATPase activity;metal ion binding;cation channel activity;cation transport;membrane;ATP biosynthetic process;metal ion transport;mercury ion transport;copper ion transport;copper ion transmembrane transporter activity;copper ion binding;mercury ion transmembrane transporter activity;metal ion transmembrane transporter activity;ATP binding;	HMA;
AC210410.3_FG003	3	200697973	200698287
GRMZM2G023285	3	200698727	200700272	transporter activity;membrane;transport;transmembrane transport;	Pfam-B_11610;Ovate;
GRMZM2G022625	3	200701564	200707426	small GTPase mediated signal transduction;intracellular;GTP binding;	MMR_HSR1;
GRMZM2G012099	3	200752570	200753270
GRMZM2G012145	3	200753546	200753717
GRMZM2G012174	3	200757082	200761773		PPR;PPR_2;PPR_3;
GRMZM5G886177	3	200875865	200877351		Pfam-B_3940;
GRMZM2G166759	3	200979396	200982270
GRMZM2G335359	3	200993883	200997760
AC191052.3_FG007	3	201010570	201011346
GRMZM2G040298	3	201013567	201015203	transcription factor activity;sequence-specific DNA binding;regulation of transcription,DNA-dependent;	WRKY;
GRMZM2G359670	3	201046342	201047140
GRMZM2G059801	3	201047060	201058419	protein folding;heat shock protein binding;unfolded protein binding;iron ion binding;electron carrier activity;chloroplast;	Pfam-B_427;DnaJ;Fer4_15;
GRMZM2G359668	3	201057101	201057514
GRMZM2G059795	3	201061357	201062330		Inhibitor_I9;
GRMZM2G059753	3	201064415	201069892	extracellular matrix structural constituent;proteinaceous extracellular matrix;
GRMZM2G059700	3	201092983	201095214	metabolic process;	Aminotran_5;
GRMZM5G809590	3	201093529	201093930
GRMZM5G878322	3	201095421	201096057
GRMZM2G059663	3	201096854	201097281
AC191539.4_FG001	3	201176360	201176902
GRMZM2G013555	3	201178986	201181785
GRMZM2G176841	3	201182487	201185704		TB2_DP1_HVA22;
GRMZM2G478414	3	201185703	201188638	lipid metabolic process;hydrolase activity,acting on ester bonds;	Lipase_GDSL;
GRMZM2G589538	3	201189900	201190466
GRMZM2G176912	3	201194095	201195211
GRMZM2G311250	3	201227703	201228250
GRMZM2G014499	3	201227822	201232263	serine-type endopeptidase activity;negative regulation of catalytic activity;identical protein binding;proteolysis;	Inhibitor_I9;Peptidase_S8;PA;
GRMZM2G014590	3	201230472	201231477
GRMZM2G311313	3	201236614	201237987
GRMZM2G014594	3	201240704	201241779
GRMZM2G311328	3	201242318	201249315	protein amino acid phosphorylation;vesicle-mediated transport;intracellular protein transport;protein serine/threonine kinase activity;binding;protein binding;protein kinase activity;ATP binding;	Clathrin;Pkinase;
GRMZM2G311347	3	201250659	201251726		Senescence_reg;
GRMZM2G014770	3	201255534	201259530	transferase activity,transferring glycosyl groups;	Glyco_transf_8;
GRMZM2G079727	3	201299150	201303771	transcription factor activity;sequence-specific DNA binding;nucleus;regulation of transcription,DNA-dependent;	K-box;SRF-TF;
GRMZM2G079883	3	201309725	201310980	structural constituent of cell wall;	Pollen_Ole_e_I;
GRMZM2G079897	3	201319630	201320413		Pollen_Ole_e_I;
GRMZM2G079904	3	201323331	201330503		WD40;Pfam-B_12145;
GRMZM5G845326	3	201323362	201323704
GRMZM2G079922	3	201335837	201337394	zinc ion binding;protein binding;	zf-UDP;
GRMZM2G311003	3	201378874	201381944		RCC1;
GRMZM5G857435	3	201463789	201464541
GRMZM2G175444	3	201463789	201464701		Polyketide_cyc2;
AC211525.3_FG003	3	201475027	201475998
GRMZM2G000614	3	201535878	201545542	nucleoside-triphosphatase activity;membrane;ATPase activity;ATP binding;nucleotide binding;	Pfam-B_3782;Pfam-B_1749;ABC_tran;ABC2_membrane;PDR_assoc;ABC_trans_N;Pfam-B_7462;Pfam-B_8196;
GRMZM5G828787	3	201545001	201545590
GRMZM2G406088	3	201572982	201573651	outer membrane;	Slp;
GRMZM2G025860	3	201622569	201629041	ATPase activity,coupled to transmembrane movement of substances;integral to membrane;transport;nucleoside-triphosphatase activity;nucleotide binding;ATPase activity;transmembrane transport;ATP binding;	Pfam-B_12549;ABC_membrane;ABC_tran;Pfam-B_18733;Pfam-B_671;Pfam-B_12404;Pfam-B_12199;Pfam-B_17537;Pfam-B_13358;Pfam-B_19038;Pfam-B_1348;
GRMZM2G025839	3	201626965	201630272
GRMZM5G879426	3	201635682	201635890
GRMZM2G468465	3	201636598	201637047
GRMZM5G840801	3	201672781	201673723
GRMZM2G702144	3	201679828	201680211
GRMZM2G159724	3	201684716	201689800	membrane;oxidoreductase activity,acting on the CH-OH group of donors,NAD or NADP as acceptor;cobalt ion binding;cell wall;NAD or NADH binding;cytosol;malic enzyme activity;protein homooligomerization;protein homotetramerization;apoplast;malate dehydrogenase (oxaloacetate-decarboxylating) (NADP+) activity;zinc ion binding;chloroplast;plasma membrane;response to cadmium ion;protein homodimerization…	Malic_M;Pfam-B_4884;Pfam-B_5789;malic;
GRMZM2G459626	3	201693398	201693827
AC192601.2_FG005	3	201696771	201697058
GRMZM5G828603	3	201769901	201774206	carbohydrate metabolic process;hydrolase activity,hydrolyzing O-glycosyl compounds;	Pfam-B_10066;Glyco_hydro_35;Pfam-B_541;
GRMZM2G171426	3	201782882	201788032	cytosolic ribosome;ribosome;nucleolus;cell wall;membrane;intracellular;structural constituent of ribosome;plasma membrane;cytosolic small ribosomal subunit;translation;chloroplast;	Ribosomal_S24e;
GRMZM2G171373	3	201789514	201799556	hexose catabolic process;plastid;carbohydrate metabolic process;programmed cell death;phosphotransferase activity,alcohol group as acceptor;fructokinase activity;nucleus;membrane;glucokinase activity;mitochondrion;glucose mediated signaling;vacuole;sugar mediated signaling;zinc ion binding;plasma membrane;hexokinase-dependent signaling;ATP binding;	Hexokinase_1;Hexokinase_2;
AC198691.3_FG005	3	201865800	201867489
GRMZM2G167856	3	201894260	201901554	protein serine/threonine kinase activity;protein amino acid phosphorylation;ATP binding;protein kinase activity;	Pkinase;
GRMZM2G468111	3	201909064	201909949
AC198691.3_FG002	3	201910225	201910719
GRMZM2G167829	3	201931089	201932734	DNA binding;	Myb_DNA-binding;Pfam-B_5885;Pfam-B_18780;
GRMZM2G099166	3	201946428	201948376
GRMZM5G801278	3	201946444	201947859
GRMZM5G822284	3	201954777	201955335
GRMZM2G398922	3	201954777	201955335
GRMZM2G077307	3	201987257	201992916	zinc ion binding;protein binding;	zf-RING_2;zf-CHY;Pfam-B_9556;zinc_ribbon_6;
AC197055.3_FG001	3	202021354	202021692
GRMZM2G158013	3	202035561	202040237	transport;transporter activity;integral to membrane;membrane;secondary active sulfate transmembrane transporter activity;sulfate transport;transmembrane transport;	Sulfate_transp;Sulfate_tra_GLY;STAS;
AC197055.3_FG003	3	202046554	202049599
GRMZM2G458960	3	202050457	202050675
GRMZM2G150450	3	202068540	202070957	copper-exporting ATPase activity;copper ion binding;ATP biosynthetic process;membrane;metal ion transport;mercury ion transport;copper ion transport;copper ion transmembrane transporter activity;metal ion binding;mercury ion transmembrane transporter activity;metal ion transmembrane transporter activity;ATP binding;	HMA;
GRMZM2G112222	3	202110444	202112038		Lipase_3;
GRMZM5G899241	3	202111040	202112095
GRMZM2G112205	3	202113571	202114929	proteolysis;aspartic-type endopeptidase activity;phosphopantetheine binding;	TAXi_N;TAXi_C;
GRMZM2G069229	3	202136254	202138814	mitochondrion;ATP synthesis coupled proton transport;hydrogen ion transmembrane transporter activity;mitochondrial proton-transporting ATP synthase complex,coupling factor F(o);	ATP-synt_G;
GRMZM2G069061	3	202140349	202149106	NADH dehydrogenase (ubiquinone) activity;quinone binding;4 iron,4 sulfur cluster binding;oxidation reduction;	Oxidored_q6;
GRMZM2G015908	3	202182374	202183608	phosphatase activity;metabolic process;	Put_Phosphatase;
AC213769.3_FG001	3	202223602	202225170	apoptosis;ATP binding;	Pfam-B_17432;NB-ARC;Pfam-B_15776;
GRMZM2G116271	3	202254193	202256934	apoptosis;nucleoside-triphosphatase activity;ATP binding;nucleotide binding;	Pfam-B_17432;NB-ARC;Pfam-B_15776;
GRMZM2G116282	3	202257167	202260653	cytoplasm;integral to membrane;plasma membrane;peroxisome;ice binding;homoiothermy;response to freezing;leukotriene receptor activity;G-protein coupled receptor protein signaling pathway;nucleus;	HABP4_PAI-RBP1;Stm1_N;Pfam-B_3463;
GRMZM2G418004	3	202283138	202298221	copper ion binding;oxidation reduction;oxidoreductase activity;	Cu-oxidase_2;
GRMZM2G418009	3	202283580	202294746
AC188970.3_FG008	3	202332206	202332478
AC188970.3_FG007	3	202346746	202347256
GRMZM2G161868	3	202362837	202365659	amino acid biosynthetic process;copper ion binding;chloroplast envelope;cell wall;chloroplast stroma;mitochondrion;apoplast;ketol-acid reductoisomerase activity;chloroplast;response to cadmium ion;branched chain family amino acid biosynthetic process;oxidation reduction;oxidoreductase activity;	Pfam-B_4060;IlvN;Pfam-B_2998;IlvC;
GRMZM2G161819	3	202365724	202381380	proteolysis;protein amino acid phosphorylation;aspartic-type endopeptidase activity;ATP binding;protein serine/threonine kinase activity;	Pkinase;
GRMZM5G843944	3	202366341	202366736
GRMZM2G161864	3	202368255	202368680
GRMZM2G142705	8	139450959	139452582
GRMZM2G114878	8	139487069	139487270
GRMZM2G114895	8	139487349	139489298	structural constituent of ribosome;ribosome;translation;intracellular;	Ribosomal_L34;
GRMZM2G420119	8	139592349	139595685	membrane;transporter activity;transport;mitochondrial inner membrane;ice binding;binding;homoiothermy;response to freezing;transmembrane transport;	Mito_carr;
AC187087.4_FG003	8	139595328	139595786
GRMZM2G046037	8	139630135	139631894
AC187087.4_FG001	8	139656575	139657138
GRMZM5G898394	8	139656721	139656972
GRMZM2G054900	8	139711000	139713137		Pfam-B_2606;Pfam-B_116;Pfam-B_681;
GRMZM2G054876	8	139720727	139721481	ATP binding;nucleic acid binding;helicase activity;	Helicase_C;
GRMZM5G836325	8	139725189	139726225
GRMZM2G470292	8	139877750	139888332	binding;	SAPS;
GRMZM2G700686	8	139888780	139890165
AC204000.2_FG001	8	139930494	139932253		zf-UDP;
GRMZM2G304586	8	139934549	139936479	protein dimerization activity;	DUF659;Dimer_Tnp_hAT;
GRMZM2G304575	8	139939374	139940524	nucleolus;nucleus;DNA binding;chromatin;nucleosome;nucleosome assembly;chloroplast;	Pfam-B_14265;Pfam-B_8980;Histone;
GRMZM2G304573	8	139951730	139952759	transcription factor activity;sequence-specific DNA binding;regulation of transcription,DNA-dependent;	WRKY;
GRMZM2G485187	8	139955028	139955855
GRMZM2G372709	8	139961003	139967781	plant-type vacuole;ATP synthesis coupled proton transport;vacuole;vacuolar membrane;plasma membrane;hydrogen ion transmembrane transporter activity;proton-transporting two-sector ATPase complex,proton-transporting domain;	vATP-synt_AC39;
GRMZM5G852378	8	140005748	140009278	organ development;plasma membrane;	C2;Pfam-B_1107;PRT_C;
GRMZM2G155091	8	140062628	140064068		zf-UDP;
GRMZM2G155077	8	140093380	140094620		HSP20;
GRMZM2G155021	8	140095119	140098045	chloroplast envelope;plastid;nucleolus;vacuole;response to bacterium;mitochondrion;transmembrane transport;cell wall;anion transport;mitochondrial outer membrane;defense response to bacterium;plasma membrane;membrane;voltage-gated anion channel activity;chloroplast;	Porin_3;
AC211412.3_FG001	8	140100622	140103185	tetrapyrrole biosynthetic process;hydroxymethylbilane synthase activity;
GRMZM2G086236	8	140164809	140171654		DUF572;
GRMZM2G086052	8	140182523	140186180	zinc ion binding;
GRMZM5G842645	8	140189433	140193571	plastid;maintenance of floral meristem identity;maintenance of inflorescence meristem identity;maintenance of meristem identity;specification of organ number;regulation of vegetative meristem growth;cytokinin biosynthetic process;
AC200237.3_FG002	8	140230820	140231194
GRMZM2G576804	8	140302167	140302744
GRMZM2G136828	8	140367421	140370764
GRMZM2G136887	8	140378612	140386322	nucleosome assembly;nucleosome;nucleus;DNA binding;	Myb_DNA-binding;
GRMZM5G848148	8	140387642	140387991
GRMZM5G854884	8	140390236	140390530
GRMZM5G804941	8	140393076	140393403
GRMZM2G169154	8	140394318	140398006
AC194067.3_FG006	8	140397861	140398187
GRMZM2G468255	8	140398764	140402220		Peptidase_C1;
GRMZM2G143443	8	140460550	140463290
GRMZM2G143469	8	140467509	140468800	chloroplast thylakoid membrane;response to light intensity;chloroplast;	Pfam-B_2462;
AC187782.4_FG008	8	140472206	140472849		DUF572;
AC187782.4_FG009	8	140488236	140488604		DUF1070;
GRMZM2G094039	8	140503240	140507918	protein serine/threonine kinase activity;protein amino acid phosphorylation;ATP binding;protein kinase activity;	Pkinase;
GRMZM2G380438	8	140560667	140564746	oxidation reduction;metabolic process;oxidoreductase activity;	Aldedh;
GRMZM2G063583	8	140582518	140582712		DUF1070;
GRMZM2G328695	8	140627279	140627479		DUF1070;
GRMZM2G407949	8	140688554	140691786	coniferyl-aldehyde dehydrogenase activity;phenylpropanoid biosynthetic process;oxidation reduction;metabolic process;oxidoreductase activity;	Aldedh;
GRMZM2G036952	8	140697529	140699777
GRMZM2G423169	8	140749438	140752609	5S rRNA binding;ribosome;cobalt ion binding;intracellular;structural constituent of ribosome;zinc ion binding;translation;	Ribosomal_L25p;Ribosomal_TL5_C;
GRMZM2G150315	8	140823695	140827025	membrane;transport;binding;transmembrane transport;	Mito_carr;
GRMZM2G065884	8	140915039	140920288		SYS1;
GRMZM5G817310	8	140963794	140969007		SYS1;
GRMZM5G882025	8	140990224	140991084
AC203855.2_FG001	8	141082745	141083035
GRMZM2G022402	8	141102345	141104275	lipid metabolic process;hydrolase activity,acting on ester bonds;	Lipase_GDSL;
GRMZM2G021289	8	141136121	141137189	cell adhesion;actin cytoskeleton;structural constituent of cell wall;structural molecule activity;
GRMZM5G826790	8	141136389	141137149
GRMZM2G323789	8	141185204	141189554	protein dimerization activity;	Pfam-B_9119;Dimer_Tnp_hAT;
GRMZM2G028190	8	141208934	141224266		Btz;
GRMZM2G028134	8	141293857	141294830	copper-exporting ATPase activity;membrane;metal ion transport;metal ion transmembrane transporter activity;metal ion binding;ATP biosynthetic process;ATP binding;	HMA;
GRMZM2G135795	8	141348681	141351455		DUF538;
AC194341.4_FG004	8	141377175	141378917		Pfam-B_13633;F-box;FBD;
AC194341.4_FG003	8	141389953	141392153		Sad1_UNC;
AC194341.4_FG002	8	141393218	141395336	mitochondrion;ATP synthesis coupled proton transport;hydrogen ion transmembrane transporter activity;mitochondrial proton-transporting ATP synthase complex,coupling factor F(o);	ATP-synt_G;
AC194341.4_FG001	8	141396920	141398654
AC194341.4_FG008	8	141419375	141424032	protein complex;protein polymerization;microtubule-based process;ribosome;microtubule-based movement;intracellular;structural constituent of ribosome;structural molecule activity;microtubule;translation;GTP binding;	Tubulin;
GRMZM5G872071	8	141433661	141434087		Alba;
GRMZM2G432246	8	141436076	141436721		GH3;
GRMZM2G164185	8	141517149	141524385	protein phosphatase type 2A regulator activity;signal transduction;protein phosphatase type 2A complex;	Pfam-B_3129;Pfam-B_3191;
GRMZM2G164208	8	141531589	141531809
GRMZM2G015735	8	141596948	141600181
GRMZM2G015992	8	141602300	141602637		Put_Phosphatase;
GRMZM2G142776	8	141610328	141611548	phosphatase activity;metabolic process;	Put_Phosphatase;
GRMZM2G351972	8	141641670	141642987
GRMZM2G351977	8	141641842	141643727	chloroplast thylakoid membrane;thylakoid;chloroplast envelope;plastoglobule;membrane;response to blue light;mitochondrion;apoplast;response to far red light;response to red light;chloroplast;	Pfam-B_5180;Chloroa_b-bind;
GRMZM2G351990	8	141648491	141651599	defense response to fungus;defense response to bacterium;plasma membrane;	Dabb;
GRMZM2G057684	8	141798766	141799152
GRMZM2G057676	8	141800131	141802142
GRMZM2G057618	8	141803165	141806598	protein amino acid phosphorylation;protein kinase activity;protein serine/threonine kinase activity;protein tyrosine kinase activity;plasma membrane;ATP binding;	Pkinase_Tyr;Pfam-B_3458;Pfam-B_5344;
GRMZM2G175150	8	141808935	141813168		Cyclin_N;
AC198994.3_FG003	8	141828426	141828875
GRMZM2G165132	8	141853167	141854047
AC199790.4_FG013	8	141879096	141879617
GRMZM2G065829	8	141911965	141913894	zinc ion binding;nucleic acid binding;DNA binding;
GRMZM5G861700	8	141911965	141913872
AC199790.4_FG002	8	141926661	141927175
GRMZM2G044343	8	141927626	141932624	nucleus;zinc ion binding;	zf-C3HC;
GRMZM2G044416	8	141930278	141932221
GRMZM2G416965	8	141947729	141950834	membrane;	MtN3_slv;
GRMZM2G119407	8	141956464	141964419		cwf21;
GRMZM2G005319	8	141985756	141986604		NPH3;
GRMZM2G005298	8	141990059	141994717	cation binding;plastid;carbohydrate metabolic process;cellular aromatic compound metabolic process;ferrous iron binding;catalytic activity;post-embryonic development;hydrolase activity,hydrolyzing O-glycosyl compounds;oxidation reduction;chloroplast;	Alpha-amylase_C;CBM_48;Alpha-amylase;
GRMZM2G005187	8	141996127	141997453
GRMZM2G310158	8	142004422	142004934	G-protein coupled receptor protein signaling pathway;integral to membrane;histamine receptor activity;
GRMZM2G013456	8	142007366	142011989	membrane;L-glutamate transmembrane transporter activity;transmembrane transport;photosynthesis,light reaction;amino acid transport;amino acid transmembrane transporter activity;L-lysine transmembrane transporter activity;transport;L-alanine transmembrane transporter activity;electron transporter,transferring electrons within the cyclic electron transport pathway of photosynthesis activity;plasma …	AA_permease_2;
GRMZM2G013432	8	142013872	142014233
GRMZM2G029868	8	142022105	142026055		Pfam-B_17432;
AC204884.3_FG004	8	142022116	142022445
GRMZM2G477982	8	142037793	142038935
GRMZM2G073404	8	142143209	142147770		Rad60-SLD;
GRMZM2G375391	8	142148970	142149869
AC204884.3_FG002	8	142166827	142167480
GRMZM2G425377	8	142171984	142177489	protein phosphatase type 2A regulator activity;signal transduction;protein phosphatase type 2A complex;	Pfam-B_10516;WD40;
GRMZM5G827934	8	142180937	142182357
GRMZM2G362398	8	142190267	142194326	protein serine/threonine kinase activity;protein amino acid phosphorylation;ATP binding;protein kinase activity;	Pkinase;
GRMZM2G050485	8	142225800	142228222		PPR;PPR_2;PPR_1;
GRMZM2G050548	8	142231062	142237075	protein amino acid phosphorylation;alpha1-adrenergic receptor activity;integral to membrane;protein kinase activity;protein serine/threonine kinase activity;ice binding;protein binding;homoiothermy;response to freezing;G-protein coupled receptor protein signaling pathway;ATP binding;	Pkinase_Tyr;LRR_1;LRRNT_2;Pfam-B_2910;Pfam-B_2673;
GRMZM5G829423	8	142235854	142237002	kinase activity;phosphatase activity;metabolic process;ATP binding;
GRMZM2G050581	8	142246405	142247125
GRMZM5G882300	8	142246635	142249935
GRMZM2G157758	8	142294150	142298116	ATP synthesis coupled proton transport;hydrogen ion transporting ATP synthase activity,rotational mechanism;mitochondrial proton-transporting ATP synthase complex,catalytic core F(1);mitochondrion;mitochondrial proton-transporting ATP synthase,catalytic core;proton-transporting ATPase activity,rotational mechanism;proton-transporting two-sector ATPase complex;ATP biosynthetic process;	ATP-synt_Eps;
GRMZM5G892675	8	142330579	142337456	nucleoside-triphosphatase activity;membrane;ATPase activity;ATP binding;nucleotide binding;	Pfam-B_3782;Pfam-B_1749;ABC_tran;ABC2_membrane;PDR_assoc;ABC_trans_N;Pfam-B_7462;Pfam-B_8196;
GRMZM2G400533	8	142364277	142371387	ATP-dependent peptidase activity;serine-type endopeptidase activity;membrane;nucleoside-triphosphatase activity;nucleotide binding;ATPase activity;proteolysis;ATP binding;	Pfam-B_3782;Pfam-B_1749;ABC_tran;ABC2_membrane;PDR_assoc;ABC_trans_N;Pfam-B_7462;Pfam-B_8196;
GRMZM5G849378	8	142405663	142406227
GRMZM5G867882	8	142428289	142431664	vacuole;proton-transporting V-type ATPase,V0 domain;ATP synthesis coupled proton transport;hydrogen ion transmembrane transporter activity;proton-transporting two-sector ATPase complex,proton-transporting domain;	ATP-synt_C;Pfam-B_12527;
GRMZM2G375707	8	142476468	142478055	transcription factor activity;sequence-specific DNA binding;nucleus;regulation of transcription,DNA-dependent;	SRF-TF;
GRMZM2G075528	8	142497116	142500689	membrane;	Yip1;
GRMZM2G075610	8	142532170	142533484	RNA binding;	ENT;
GRMZM2G085068	8	142588578	142589845		ENT;
GRMZM2G459373	8	142659611	142665811	cytoplasm;nucleolus;cell wall;intracellular protein transport;GTPase activity;nucleocytoplasmic transport;intracellular;apoplast;response to cadmium ion;signal transduction;protein binding;plasma membrane;protein transport;response to salt stress;small GTPase mediated signal transduction;nucleus;GTP binding;	Pfam-B_10279;Ras;Pfam-B_8012;
GRMZM2G459420	8	142665424	142665729	phospholipase A2 activity;phospholipid metabolic process;lipid catabolic process;	DDE_Tnp_4;
GRMZM2G157589	8	142667602	142672558	DNA methylation;DNA binding;	DNA_methylase;
GRMZM2G536483	8	142825697	142826252
AC191255.2_FG003	8	142827634	142827882
GRMZM2G034573	8	142841391	142843313		DUF1644;
GRMZM2G134738	8	142871869	142875661	cytochrome-c oxidase activity;chloroplast thylakoid membrane;aerobic respiration;cobalt ion binding;mitochondrial electron transport,cytochrome c to oxygen;mitochondrion;mitochondrial respiratory chain complex IV;mitochondrial envelope;electron transport chain;ice binding;zinc ion binding;homoiothermy;response to freezing;metal ion binding;	COX5B;
GRMZM2G117754	8	142977440	142982997	lipase activity;lipid metabolic process;hydrolase activity,acting on ester bonds;	Lipase_GDSL;Pfam-B_1851;Pfam-B_2149;
GRMZM2G117742	8	143001816	143005506		PC-Esterase;PMR5N;
GRMZM5G803433	8	143006137	143009764	nucleic acid binding;	RRM_1;Pfam-B_2199;
GRMZM2G419157	8	143010212	143014942
GRMZM2G376674	8	143086862	143087566
AC193430.3_FG008	8	143093861	143094625
GRMZM2G075386	8	143117574	143118200
AC193430.3_FG005	8	143137458	143137823
GRMZM2G466856	8	143140121	143140626
AC193430.3_FG003	8	143148312	143148632
GRMZM2G466848	8	143151255	143151744
GRMZM2G005304	8	143154536	143162905	cellular carbohydrate metabolic process;oxidoreductase activity,acting on the CH-OH group of donors,NAD or NADP as acceptor;potassium ion transport;cation transmembrane transporter activity;catalytic activity;glycolysis;oxidation reduction;	Pfam-B_6010;ThiF;Pfam-B_2534;Pfam-B_1612;
GRMZM2G550073	8	143166345	143181778
GRMZM5G855208	8	143191791	143192261
GRMZM2G050072	8	143277512	143279395	transferase activity,transferring acyl groups other than amino-acyl groups;	Transferase;
GRMZM2G050270	8	143279539	143283510	transferase activity,transferring acyl groups other than amino-acyl groups;	Transferase;
GRMZM2G361066	8	143307578	143310679	ATP-dependent peptidase activity;serine-type endopeptidase activity;membrane;nucleoside-triphosphatase activity;nucleotide binding;ATPase activity;proteolysis;ATP binding;	Pfam-B_1749;ABC_tran;ABC2_membrane;Pfam-B_18733;Pfam-B_671;Pfam-B_12404;
GRMZM2G415521	8	143364152	143366740
GRMZM5G893953	8	143367110	143368265
GRMZM2G415541	8	143367110	143368265
GRMZM2G059893	8	143463175	143465406
GRMZM2G128658	8	143561517	143565822	cell redox homeostasis;	TPR_6;Pfam-B_132;TPR_11;Thioredoxin;
GRMZM5G857671	8	143596453	143596850
GRMZM2G107757	8	143676986	143682414	protein transport;plasma membrane;	Snf7;
GRMZM2G039889	8	143696861	143704734	nucleus;zinc ion binding;nucleic acid binding;RNA binding;	zf-CCCH;
GRMZM2G153058	8	143937613	143944858	catalytic activity;CTP synthase activity;glutamine metabolic process;pyrimidine nucleotide biosynthetic process;	CTP_synth_N;GATase;
GRMZM2G439168	8	144099073	144105544	hydrolase activity,acting on ester bonds;cytoplasm;zinc ion binding;protein binding;D-amino acid catabolic process;	zf-C3HC4_3;
GRMZM2G134183	8	144173145	144188614
GRMZM2G000256	8	144233313	144236568	chloroplast thylakoid membrane;thylakoid;thylakoid lumen;chloroplast;	PsbP;
GRMZM2G024315	8	144270470	144273473	oxidation reduction;oxidoreductase activity;	Aldo_ket_red;
GRMZM2G040642	8	144367294	144375321	protein amino acid dephosphorylation;protein serine/threonine phosphatase complex;protein serine/threonine phosphatase activity;catalytic activity;	PP2C;
GRMZM2G370858	8	144406849	144408970
GRMZM2G034197	8	144457778	144461277	triacylglycerol lipase activity;ice binding;lipid metabolic process;homoiothermy;response to freezing;	Lipase_3;
GRMZM2G147714	8	144467963	144472082	thylakoid;oxidoreductase activity,acting on the CH-OH group of donors,NAD or NADP as acceptor;NAD or NADH binding;response to wounding;cofactor binding;metabolic process;response to cadmium ion;chloroplast;	2-Hacid_dh_C;2-Hacid_dh;
AC198974.3_FG008	8	144482317	144482544
GRMZM2G004040	8	144484398	144493164	metalloendopeptidase activity;integral to membrane;membrane;nucleoside-triphosphatase activity;mitochondrion;nucleotide binding;protein catabolic process;ATPase activity;response to heat;proteolysis;chloroplast;ATP binding;zinc ion binding;	Pfam-B_18254;Peptidase_M41;AAA;Pfam-B_18691;
GRMZM2G180136	8	144497708	144500727		PPR;PPR_2;
GRMZM2G052844	8	144536723	144540536	6-phosphofructokinase activity;6-phosphofructokinase complex;carbohydrate metabolic process;glycolysis;polygalacturonase activity;	Glyco_hydro_28;
GRMZM2G037694	8	144588215	144595174	chitinase activity;chitin catabolic process;	Pfam-B_5864;Glyco_hydro_18;
GRMZM2G374076	8	144667232	144667889
GRMZM2G374065	8	144667268	144672432		DUF3133;Pfam-B_5997;
GRMZM2G374062	8	144668424	144672781
GRMZM2G091276	8	144699713	144703942	cytoplasm;red,far-red light phototransduction;response to jasmonic acid stimulus;negative regulation of defense response;vacuole;jasmonic acid and ethylene-dependent systemic resistance;response to wounding;systemic acquired resistance;induced systemic resistance,jasmonic acid mediated signaling pathway;jasmonic acid metabolic process;catalytic activity;regulation of stomatal movement;response to…	GH3;
GRMZM2G091358	8	144729602	144731737	protein serine/threonine kinase activity;protein amino acid phosphorylation;ATP binding;protein kinase activity;	DUF1221;Pkinase_Tyr;
GRMZM2G122044	8	144842644	144844509		NTF2;
GRMZM2G407256	8	144855031	144855640
AC196259.2_FG010	8	144855168	144855641		Pfam-B_4471;
GRMZM2G481201	8	144855803	144858438		Pfam-B_4471;
GRMZM2G051995	8	144863665	144864746		Pfam-B_4471;
GRMZM2G351746	8	144863911	144864429
GRMZM2G310795	8	144865839	144868358	biosynthetic process;	Glycos_transf_1;
GRMZM2G159053	8	144870544	144880920
GRMZM2G024738	8	144958450	144963956	response to cadmium ion;chloroplast stroma;chloroplast;uroporphyrinogen decarboxylase activity;porphyrin biosynthetic process;	URO-D;
GRMZM2G025031	8	144965045	144968261	uroporphyrinogen decarboxylase activity;porphyrin biosynthetic process;	URO-D;
GRMZM2G321469	8	145030271	145032647		EamA;Pfam-B_778;
GRMZM2G025211	8	145047882	145050872		Acyl-ACP_TE;
GRMZM2G321482	8	145059342	145059552
GRMZM2G025342	8	145076678	145082427		RNase_PH_C;DUF3615;
GRMZM2G025387	8	145082985	145087859	protein amino acid phosphorylation;abscisic acid mediated signaling;regulation of anion channel activity;vacuole;membrane;protein serine/threonine kinase activity;regulation of stomatal movement;calcium ion binding;plasma membrane;protein kinase activity;response to salt stress;ATP binding;	Pkinase;EF-hand_7;
GRMZM2G495410	8	145088978	145089509
GRMZM2G074540	8	145138887	145141631	integral to membrane;transmembrane transport;cellular ion homeostasis;plasma membrane;	SLAC1;
GRMZM2G074665	8	145149227	145154943
GRMZM2G074728	8	145156942	145160458		GTP_EFTU;
GRMZM2G074735	8	145162783	145164555		C2;
